# Supplementary material for: Evaluating the effectiveness of speed humps and rumble strips in improving pedestrian safety in Addis Ababa, Ethiopia
Source: PLoS One. 2025 Apr 28;20(4):e0318088. doi: 10.1371/journal.pone.0318088 (PMC12036910; doi:10.1371/journal.pone.0318088)
Supplement: S1 Raw Data — (ZIP) [file pone.0318088.s001.zip]

Archive with 18 entries (16 files):
- RAW data/
- RAW data/After Speed by vehicle classification/
- RAW data/After Speed by vehicle classification/1. Bethel RA to Keraniyo RA.xlsx
- RAW data/After Speed by vehicle classification/10.  Aware adebabay to Parlama traffic Light.xlsx
- RAW data/After Speed by vehicle classification/11.  Kokebe Tsibah school to Kebena Roundabout.xlsx
- RAW data/After Speed by vehicle classification/12.  Minilik Hospital to Kebena Roundabout.xlsx
- RAW data/After Speed by vehicle classification/13.  6 Kilo RA to Afnchober.xlsx
- RAW data/After Speed by vehicle classification/2. Anfo RA to Keraniyo RA.xlsx
- RAW data/After Speed by vehicle classification/3.  Mendida to Torhayloch.xlsx
- RAW data/After Speed by vehicle classification/4.  Lideta interchange  to Lideta tsebel .xlsx
- RAW data/After Speed by vehicle classification/5.  Mekanisa abo RA to Mekanisa bridge.xlsx
- RAW data/After Speed by vehicle classification/6.  Bisrategebrieal RA to Mekanisa abo RA.xlsx
- RAW data/After Speed by vehicle classification/7.  Lideta interchange  to Lideta condominium.xlsx
- RAW data/After Speed by vehicle classification/8. Semen hotel intersection to Afnchober.xlsx
- RAW data/After Speed by vehicle classification/9.  Balderas condominium to Aware adebabay.xlsx
- RAW data/After Speed by vehicle classification/Summary for Average speed of vehicles.xlsx
- RAW data/Before and After implementation of Traffic Accident Data.xlsx
- RAW data/Before and After implementation Traffic Accident for Analysis.xlsx
