# Supplementary material for: Evaluating the effectiveness of speed humps and rumble strips in improving pedestrian safety in Addis Ababa, Ethiopia
Source: PLoS One. 2025 Apr 28;20(4):e0318088. doi: 10.1371/journal.pone.0318088 (PMC12036910; doi:10.1371/journal.pone.0318088)
Supplement: S1 Raw Data — (ZIP) [file pone.0318088.s001.zip › RAW data/After Speed by vehicle classification/1. Bethel RA to Keraniyo RA.xlsx]

## Sheet: Speed Data After
Spot Speed Study Collection Format.After 20m of speed hump
Date:	10/ 02 /2015 E.C					Start Time:	04:00:00
Name:	Tizu and Biruk					End Time:	04:36:00
Location :	Bethel RA to Keraniyo RA					Down Time:
Speed Limit:	30 KM/hr					Weather:	Dry and Sunny
Speed (20m After speed hump)	Car ( 2 axle Passenger cars and taxis )	Pick-up/4-wheel drive ( 2 axle Pick-up, minibus, Land Rovers, Land Cruisers)	Small bus ( 2 axle ≤27 seats )	Bus/coach ( 2 axle > 27 seats )	Small truck (2 axle ≤3.5 tonnes)	Medium truck (2 or 3 axle 3.5 – 7.5 tonnes)	Large truck (2axle > 7.5 tonnes)	Articulated Truck ( 3 axle >7.5 tonnes )	Total
	No	No	No	No	No	No	No	No
18				1					1
20	1			1					2
21			1	1					2
22		1	1	1					3
23	6	5					5		16
24	5	2	2	1			1		11
25	4	1					2		7
26	6	2					2		10
27	8	1							9
28	3			1			1		5
29	6	3							9
30	7	4							11
31	2	1							3
32	1	1							2
33	2								2
34	1						2		3
35	1								1
37	1								1
38		1							1
40	1								1
Total	55	22	4	6	0	0	13	0	100
Percentage of each Vehicles	55	22	4	6	0	0	13	0	100
Number of vehicle above speed limit	9	3	0	0	0	0	2	0	14

## Sheet: Distribution table bethel aft
Speed(km/hr)	Frequency of Vehicles	Cumulative Frequency	Cumulative Percent	Speed Percentile
18	1	1	0.01
20	2	3	0.03
21	2	5	0.05
22	3	8	0.08
23	16	24	0.24
24	11	35	0.35
25	7	42	0.42	50th			42		6
26	10	52	0.52				54		7
27	9	61	0.61						1
28	5	66	0.66
29	9	75	0.75
30	11	86	0.86	85th					0.857143	15.8571
31	3	89	0.89								34.8571		100
32	2	91	0.91											66.3333
33	2	93	0.93								19.8571		33.6667
34	3	96	0.96
35	1	97	0.97
37	1	98	0.98
38	1	99	0.99
40	1	100	1

## Sheet: Speed Data At
Spot Speed Study Collection Format. At the speed hump
Date:	10/ 02 /2015 E.C					Start Time:	04:37:00
Name:	Tizu and Biruk					End Time:	05:39:00
Location :	Bethel RA to Keraniyo RA					Down Time:
Speed Limit:	30 KM/hr					Weather:	Dry and Sunny
Speed (At the speed hump)	Car ( 2 axle Passenger cars and taxis )	Pick-up/4-wheel drive ( 2 axle Pick-up, minibus, Land Rovers, Land Cruisers)	Small bus ( 2 axle ≤27 seats )	Bus/coach ( 2 axle > 27 seats )	Small truck (2 axle ≤3.5 tonnes)	Medium truck (2 or 3 axle 3.5 – 7.5 tonnes)	Large truck (2axle > 7.5 tonnes)	Articulated Truck ( 3 axle >7.5 tonnes )	Total
	No	No	No	No	No	No	No	No
10							1		1
13	1						2		3
14							4		4
15							1		1
16							1		1
17	5	4	1	2					12
18	5	5		1			1		12
19	6	11					1		18
20	7	3							10
21	3	5		1					9
22	5	1					2		8
23	4	1					1		6
24	1	2					2		5
25		1							1
26	2	1							3
27	2								2
28	2								2
30			1						1
32		1							1
Total	43	35	2	4	0	0	16	0	100
Percentage of each Vehicles	0.43	0.35	0.02	0.04	0	0	0.16	0	1
Number of vehicle above speed limit	0	1	0	0	0	0	0	0	1

## Sheet: Distribution table bethel at
Speed(km/hr)	Frequency of Vehicles	Cumulative Frequency	Cumulative Percent	Speed Percentile
10	1	1	0.01
13	3	4	0.04
14	4	8	0.08
15	1	9	0.09
16	1	10	0.1
17	12	22	0.22
18	12	34	0.34	50th			42		6
19	18	52	0.52				54		7
20	10	62	0.62						1
21	9	71	0.71
22	8	79	0.79
23	6	85	0.85	85th					0.857143	15.8571
24	5	90	0.9								34.8571		100
25	1	91	0.91											66.3333
26	3	94	0.94								19.8571		33.6667
27	2	96	0.96
28	2	98	0.98
30	1	99	0.99
32	1	100	1

## Sheet: Speed Data Before
Spot Speed Study Collection Format.Before 20m of speed hump
Date:	10/ 02 /2015 E.C					Start Time:	05:40:00
Name:	Tizu and Biruk					End Time:	06:00:00
Location :	Bethel RA to Keraniyo RA					Down Time:
Speed Limit:	30 KM/hr					Weather:	Dry and Sunny
Speed (20m Before speed hump)	Car ( 2 axle Passenger cars and taxis )	Pick-up/4-wheel drive ( 2 axle Pick-up, minibus, Land Rovers, Land Cruisers)	Small bus ( 2 axle ≤27 seats )	Bus/coach ( 2 axle > 27 seats )	Small truck (2 axle ≤3.5 tonnes)	Medium truck (2 or 3 axle 3.5 – 7.5 tonnes)	Large truck (2axle > 7.5 tonnes)	Articulated Truck ( 3 axle >7.5 tonnes )	Total
	No	No	No	No	No	No	No	No
8								1	1
10	1								1
11		2					1		3
12	1	1		1					3
13	2								2
14		2							2
15	4	4					1		9
16	2	2							4
17	6	3							9
18	5	2					2		9
19	6	3							9
20	6	3					1		10
21	3	4							7
22	6	3					1		10
23	3	2							5
24	3	1						1	5
26	2	1					1		4
27				1					1							100
29	1								1
31		1							1
35	1								1
37	1								1
38	1								1
52	1								1
Total	55	34	0	2	0	0	7	2	100			100				100
Percentage of each Vehicles	0.55	0.34	0	0.02	0	0	0.07	0.02	1
Number of vehicle above speed limit	4	1	0	0	0	0	0	0	5

## Sheet: Distribution table betel before
Speed(km/hr)	Frequency of Vehicles	Cumulative Frequency	Cumulative Percent	Speed Percentile
8	1	1	0.01
10	1	2	0.02
11	3	5	0.05
12	3	8	0.08
13	2	10	0.1
14	2	12	0.12
15	9	21	0.21				42		6
16	4	25	0.25				54		7
17	9	34	0.34						1
18	9	43	0.43	50th
19	9	52	0.52
20	10	62	0.62						0.857143	15.8571
21	7	69	0.69								34.8571		100
22	10	79	0.79											66.3333
23	5	84	0.84	85th							19.8571		33.6667
24	5	89	0.89
26	4	93	0.93
27	1	94	0.94
29	1	95	0.95
31	1	96	0.96
35	1	97	0.97
37	1	98	0.98
38	1	99	0.99
52	1	100	1
