# Supplementary material for: Evaluating the effectiveness of speed humps and rumble strips in improving pedestrian safety in Addis Ababa, Ethiopia
Source: PLoS One. 2025 Apr 28;20(4):e0318088. doi: 10.1371/journal.pone.0318088 (PMC12036910; doi:10.1371/journal.pone.0318088)
Supplement: S1 Raw Data — (ZIP) [file pone.0318088.s001.zip › RAW data/After Speed by vehicle classification/10. Aware adebabay to Parlama traffic Light.xlsx]

## Sheet: Speed Data After
Spot Speed Study Collection Format. After 20m of speed hump
Date:	22/ 02 /2015 E.C					Start Time:	09:20:00
Name:	Kalkidan and Belay					End Time:	09:51:00
Location :	Aware adebabay to Parlama traffic Light					Down Time:
Speed Limit:	30 KM/hr					Weather:	Dry and Sunny
Speed (20m Before speed hump)	Car ( 2 axle Passenger cars and taxis )	Pick-up/4-wheel drive ( 2 axle Pick-up, minibus, Land Rovers, Land Cruisers)	Small bus ( 2 axle ≤27 seats )	Bus/coach ( 2 axle > 27 seats )	Small truck (2 axle ≤3.5 tonnes)	Medium truck (2 or 3 axle 3.5 – 7.5 tonnes)	Large truck (2axle > 7.5 tonnes)	Articulated Truck ( 3 axle >7.5 tonnes )	Total
	No	No	No	No	No	No	No	No
14					1				1
16				1				1	2
18								1	1
19		1						2	3
20		2						2	4
21	1	1							2
22	3	5							8
23	7	2							9
24	9	3							12
25	11	2							13
26	4	3			1				8
27	6	4							10
28	7								7
29	4								4
30	5	3							8
31	3	1							4
32	1								1
33	2								2
34	1								1
Total	64	27	0	1	2	0	0	6	100			100
Percentage of each Vehicles	64	27	0	1	2	0	0	6	100
Number of vehicle above speed limit	7	1	0	0	0	0	0	0	8

## Sheet: Distribution table Parlm After
Speed(km/hr)	Frequency of Vehicles	Cumulative Frequency	Cumulative Percent	Speed Percentile
14	1	1	0.01
16	2	3	0.03
18	1	4	0.04
19	3	7	0.07
20	4	11	0.11
21	2	13	0.13
22	8	21	0.21				42		6
23	9	30	0.3				54		7
24	12	42	0.42	50th					1
25	13	55	0.55
26	8	63	0.63
27	10	73	0.73						0.857143	15.8571
28	7	80	0.8								34.8571		100
29	4	84	0.84	85th										66.3333
30	8	92	0.92								19.8571		33.6667
31	4	96	0.96
32	1	97	0.97
33	2	99	0.99
34	1	100	1

## Sheet: Speed Data At
Spot Speed Study Collection Format. At the speed hump
Date:	22/ 02 /2015 E.C					Start Time:	08:02:00
Name:	Kalkidan and Belay					End Time:	08:36:00
Location :	Aware adebabay to Parlama traffic Light					Down Time:
Speed Limit:	30 KM/hr					Weather:	Dry and Sunny
Speed (at the speed hump)	Car ( 2 axle Passenger cars and taxis )	Pick-up/4-wheel drive ( 2 axle Pick-up, minibus, Land Rovers, Land Cruisers)	Small bus ( 2 axle ≤27 seats )	Bus/coach ( 2 axle > 27 seats )	Small truck (2 axle ≤3.5 tonnes)	Medium truck (2 or 3 axle 3.5 – 7.5 tonnes)	Large truck (2axle > 7.5 tonnes)	Articulated Truck ( 3 axle >7.5 tonnes )	Total
	No	No	No	No	No	No	No	No
7					1				1
8			1		1		1		3
10		8					1		9
11		5		1					6
12	7	6					1		14
13	9	4		1			1		15
14	7	6							13
15	2	4							6
16	6	1							7
17	5	1							6
18	6	1							7
19	4								4
20	3								3
21	2	1							3
24	1	1							2
25	1								1
Total	53	38	1	2	2	0	4	0	100			100
Percentage of each Vehicles	53	38	1	2	2	0	4	0	100
Number of vehicle above speed limit	0	0	0	0	0	0	0	0	0

## Sheet: Distribution table Parlm At
Speed(km/hr)	Frequency of Vehicles	Cumulative Frequency	Cumulative Percent	Speed Percentile
7	1	1	0.01
8	3	4	0.04
10	9	13	0.13
11	6	19	0.19
12	14	33	0.33
13	15	48	0.48	50th
14	13	61	0.61				42		6
15	6	67	0.67				54		7
16	7	74	0.74						1
17	6	80	0.8	85th
18	7	87	0.87
19	4	91	0.91						0.857143	15.8571
20	3	94	0.94								34.8571		100
21	3	97	0.97											66.3333
24	2	99	0.99								19.8571		33.6667
25	1	100	1

## Sheet: Speed Data Before
Spot Speed Study Collection Format. Before 20m of speed hump
Date:	22/ 02 /2015 E.C					Start Time:	08:39:00
Name:	Kalkidan and Belay					End Time:	09:15:00
Location :	Aware adebabay to Parlama traffic Light					Down Time:
Speed Limit:	30 KM/hr					Weather:	Dry and Sunny
Speed (20m Before speed hump)	Car ( 2 axle Passenger cars and taxis )	Pick-up/4-wheel drive ( 2 axle Pick-up, minibus, Land Rovers, Land Cruisers)	Small bus ( 2 axle ≤27 seats )	Bus/coach ( 2 axle > 27 seats )	Small truck (2 axle ≤3.5 tonnes)	Medium truck (2 or 3 axle 3.5 – 7.5 tonnes)	Large truck (2axle > 7.5 tonnes)	Articulated Truck ( 3 axle >7.5 tonnes )	Total
	No	No	No	No	No	No	No	No
10		2							2
12		2					1		3
13		4					1		5
14	1	3					1		5
15	3	7							10
16	3	4							7
17	5	1					1		7
18	3	2							5
19	6	2							8
20	6	2					1		9
21	2	2							4
22	4	1					1		6
23	5				1				6
24		2							2
25	1	2							3
26	1								1
28		1							1
29	2	1							3
30	1								1
31	2								2
32	3								3
33	2	1							3
34	1								1
35	1								1
37	1								1
38	1								1
Total	54	39	0	0	1	0	6	0	100			100
Percentage of each Vehicles	54	39	0	0	1	0	6	0	100
Number of vehicle above speed limit	11	1	0	0	0	0	0	0	12

## Sheet: Distribution table Parlm before
Speed(km/hr)	Frequency of Vehicles	Cumulative Frequency	Cumulative Percent	Speed Percentile
10	2	2	0.02
12	3	5	0.05
13	5	10	0.1
14	5	15	0.15
15	10	25	0.25
16	7	32	0.32
17	7	39	0.39				42		6
18	5	44	0.44	50th			54		7
19	8	52	0.52						1
20	9	61	0.61
21	4	65	0.65
22	6	71	0.71						0.857143	15.8571
23	6	77	0.77								34.8571		100
24	2	79	0.79											66.3333
25	3	82	0.82								19.8571		33.6667
26	1	83	0.83
28	1	84	0.84	85th
29	3	87	0.87
30	1	88	0.88
31	2	90	0.9
32	3	93	0.93
33	3	96	0.96
34	1	97	0.97
35	1	98	0.98
37	1	99	0.99
38	1	100	1
