# Supplementary material for: Evaluating the effectiveness of speed humps and rumble strips in improving pedestrian safety in Addis Ababa, Ethiopia
Source: PLoS One. 2025 Apr 28;20(4):e0318088. doi: 10.1371/journal.pone.0318088 (PMC12036910; doi:10.1371/journal.pone.0318088)
Supplement: S1 Raw Data — (ZIP) [file pone.0318088.s001.zip › RAW data/After Speed by vehicle classification/11. Kokebe Tsibah school to Kebena Roundabout.xlsx]

## Sheet: Speed Data After
Spot Speed Study Collection Format. After 20m of speed hump
Date:	23/ 02 /2015 E.C					Start Time:	05:39:00
Name:	Tizu and Biruk					End Time:	06:00:00
Location :	Kokebe Tsibah school to Kebena Roundabout					Down Time:
Speed Limit:	30 KM/hr					Weather:	Dry and Sunny
Speed (20m Before speed hump)	Car ( 2 axle Passenger cars and taxis )	Pick-up/4-wheel drive ( 2 axle Pick-up, minibus, Land Rovers, Land Cruisers)	Small bus ( 2 axle ≤27 seats )	Bus/coach ( 2 axle > 27 seats )	Small truck (2 axle ≤3.5 tonnes)	Medium truck (2 or 3 axle 3.5 – 7.5 tonnes)	Large truck (2axle > 7.5 tonnes)	Articulated Truck ( 3 axle >7.5 tonnes )	Total
	No	No	No	No	No	No	No	No
18			1						1
19		1					2		3
20		1	1				1		3
21	1	1		2					4
22		1		1			1		3
23	2	1		1			3		7
24	1	2					2		5
25	2	4							6
26	5	3	1	1					10
27	4	3	1	1			1		10
28	2	2		1			1		6
29	7	2					1		10
30	3	5					1		9
31	4	3							7
32	3	1		1					5
33	2	2					1		5
34		2							2
35		1							1
36	2								2
37	1								1
Total	39	35	4	8	0	0	14	0	100			100
Percentage of each Vehicles	39	35	4	8	0	0	14	0	100
Number of vehicle above speed limit	12	9	0	1	0	0	1	0	23

## Sheet: Distribution table Kokeb After
Speed(km/hr)	Frequency of Vehicles	Cumulative Frequency	Cumulative Percent	Speed Percentile
18	1	1	0.01
19	3	4	0.04
20	3	7	0.07
21	4	11	0.11
22	3	14	0.14
23	7	21	0.21
24	5	26	0.26				42		6
25	6	32	0.32				54		7
26	10	42	0.42	50th					1
27	10	52	0.52
28	6	58	0.58
29	10	68	0.68						0.857143	15.8571
30	9	77	0.77								34.8571		100
31	7	84	0.84	85th										66.3333
32	5	89	0.89								19.8571		33.6667
33	5	94	0.94
34	2	96	0.96
35	1	97	0.97
36	2	99	0.99
37	1	100	1

## Sheet: Speed Data At
Spot Speed Study Collection Format. At the speed hump
Date:	23/ 02 /2015 E.C					Start Time:	04:16:00
Name:	Tizu and Biruk					End Time:	04:52:00
Location :	Kokebe Tsibah school to Kebena Roundabout					Down Time:
Speed Limit:	30 KM/hr					Weather:	Dry and Sunny
Speed (20m Before speed hump)	Car ( 2 axle Passenger cars and taxis )	Pick-up/4-wheel drive ( 2 axle Pick-up, minibus, Land Rovers, Land Cruisers)	Small bus ( 2 axle ≤27 seats )	Bus/coach ( 2 axle > 27 seats )	Small truck (2 axle ≤3.5 tonnes)	Medium truck (2 or 3 axle 3.5 – 7.5 tonnes)	Large truck (2axle > 7.5 tonnes)	Articulated Truck ( 3 axle >7.5 tonnes )	Total
	No	No	No	No	No	No	No	No
11					1		1		2
12		2	2	1			1		6
13	1	7		1	2		6		17
14	2	1	1				3		7
15		4		1			4		9
16	3	2		1			1		7
17	4	1		1			5		11
18	4	4		2			1		11
19	3						3		6
20	3		1				2		6
21	2	4	1						7
22	1	2							3
25		1					2		3
26	1								1
27	1								1
28		1							1
30	1								1
32	1								1
Total	27	29	5	7	3	0	29	0	100			100
Percentage of each Vehicles	27	29	5	7	3	0	29	0	100
Number of vehicle above speed limit	1	0	0	0	0	0	0	0	1

## Sheet: Distribution table Kokeb At
Speed(km/hr)	Frequency of Vehicles	Cumulative Frequency	Cumulative Percent	Speed Percentile
11	2	2	0.02
12	6	8	0.08
13	17	25	0.25
14	7	32	0.32
15	9	41	0.41
16	7	48	0.48	50th
17	11	59	0.59				42		6
18	11	70	0.7				54		7
19	6	76	0.76						1
20	6	82	0.82	85th
21	7	89	0.89
22	3	92	0.92						0.857143	15.8571
25	3	95	0.95								34.8571		100
26	1	96	0.96											66.3333
27	1	97	0.97								19.8571		33.6667
28	1	98	0.98
30	1	99	0.99
32	1	100	1

## Sheet: Speed Data Before
Spot Speed Study Collection Format. Before 20m of speed hump
Date:	23/ 02 /2015 E.C					Start Time:	04:56:00
Name:	Tizu and Biruk					End Time:	05:37:00
Location :	Kokebe Tsibah school to Kebena Roundabout					Down Time:
Speed Limit:	30 KM/hr					Weather:	Dry and Sunny
Speed (20m Before speed hump)	Car ( 2 axle Passenger cars and taxis )	Pick-up/4-wheel drive ( 2 axle Pick-up, minibus, Land Rovers, Land Cruisers)	Small bus ( 2 axle ≤27 seats )	Bus/coach ( 2 axle > 27 seats )	Small truck (2 axle ≤3.5 tonnes)	Medium truck (2 or 3 axle 3.5 – 7.5 tonnes)	Large truck (2axle > 7.5 tonnes)	Articulated Truck ( 3 axle >7.5 tonnes )	Total
	No	No	No	No	No	No	No	No
16					1		1		2
19		1					1		2
20							3		3
21		2					1		3
22							3	1	4
23	2	1						1	4
24	4	2							6
25	3	4			1		2		10
26	3	2					2		7
27	2	3					2		7
28	1		1				1		3
29	2	2					3		7
30	3	4					2		9
31	2	1		1			2		6
32	2						1		3
33	1		1						2
34	3	2							5
35							3		3
36		3							3
37	1	1							2
38		1							1
39		2							2				9	3	1	1
40	1								1
41	1	1							2
44	1								1
47	1								1
68	1								1
Total	34	32	2	1	2	0	27	2	100			100
Percentage of each Vehicles	34	32	2	1	2	0	27	2	100
Number of vehicle above speed limit	14	11	1	1	0	0	6	0	33

## Sheet: Distribution table Kokeb before
Speed(km/hr)	Frequency of Vehicles	Cumulative Frequency	Cumulative Percent	Speed Percentile
16	2	2	0.02
19	2	4	0.04
20	3	7	0.07
21	3	10	0.1
22	4	14	0.14
23	4	18	0.18
24	6	24	0.24				42		6
25	10	34	0.34				54		7
26	7	41	0.41						1
27	7	48	0.48	50th
28	3	51	0.51
29	7	58	0.58						0.857143	15.8571
30	9	67	0.67								34.8571		100
31	6	73	0.73											66.3333
32	3	76	0.76								19.8571		33.6667
33	2	78	0.78
34	5	83	0.83	85th
35	3	86	0.86
36	3	89	0.89
37	2	91	0.91
38	1	92	0.92
39	2	94	0.94
40	1	95	0.95
41	2	97	0.97
44	1	98	0.98
47	1	99	0.99
68	1	100	1
