# Supplementary material for: Evaluating the effectiveness of speed humps and rumble strips in improving pedestrian safety in Addis Ababa, Ethiopia
Source: PLoS One. 2025 Apr 28;20(4):e0318088. doi: 10.1371/journal.pone.0318088 (PMC12036910; doi:10.1371/journal.pone.0318088)
Supplement: S1 Raw Data — (ZIP) [file pone.0318088.s001.zip › RAW data/After Speed by vehicle classification/12. Minilik Hospital to Kebena Roundabout.xlsx]

## Sheet: Speed Data After
Spot Speed Study Collection Format. After 20m of speed hump
Date:	23/ 02 /2015 E.C					Start Time:	08:54:00
Name:	Tizu and Biruk					End Time:	09:27:00
Location :	Minilik Hospital to Kebena Roundabout					Down Time:
Speed Limit:	30 KM/hr					Weather:	Dry and Sunny
Speed (20m Before speed hump)	Car ( 2 axle Passenger cars and taxis )	Pick-up/4-wheel drive ( 2 axle Pick-up, minibus, Land Rovers, Land Cruisers)	Small bus ( 2 axle ≤27 seats )	Bus/coach ( 2 axle > 27 seats )	Small truck (2 axle ≤3.5 tonnes)	Medium truck (2 or 3 axle 3.5 – 7.5 tonnes)	Large truck (2axle > 7.5 tonnes)	Articulated Truck ( 3 axle >7.5 tonnes )	Total
	No	No	No	No	No	No	No	No
19							1		1
21			1						1
22	1								1
24							1		1
25	1	4	1	2			3		11
26	2	6		1	2		5		16
27	8	2					4		14
28	2	2							4
29	2	4							6
30	3	2		1	2		1		9
31	3	2							5
32	7	4					1		12
33	4	1		1					6
34	4								4
35	2	2							4
36	3						1		4		4	1	0	0
45	1								1
Total	43	29	2	5	4	0	17	0	100			100
Percentage of each Vehicles	43	29	2	5	4	0	17	0	100
Number of vehicle above speed limit	24	9	0	1	0	0	2	0	36

## Sheet: Distribution table Minlk After
Speed(km/hr)	Frequency of Vehicles	Cumulative Frequency	Cumulative Percent	Speed Percentile
19	1	1	0.01
21	1	2	0.02
22	1	3	0.03
24	1	4	0.04
25	11	15	0.15
26	16	31	0.31
27	14	45	0.45				42		6
28	4	49	0.49	50th			54		7
29	6	55	0.55						1
30	9	64	0.64
31	5	69	0.69
32	12	81	0.81	85th					0.857143	15.8571
33	6	87	0.87								34.8571		100
34	4	91	0.91											66.3333
35	4	95	0.95								19.8571		33.6667
36	4	99	0.99
45	1	100	1

## Sheet: Speed Data At
Spot Speed Study Collection Format. At the speed hump
Date:	23/ 02 /2015 E.C					Start Time:	09:29:00
Name:	Tizu and Biruk					End Time:	09:59:00
Location :	Minilik Hospital to Kebena Roundabout					Down Time:
Speed Limit:	30 KM/hr					Weather:	Dry and Sunny
Speed (20m Before speed hump)	Car ( 2 axle Passenger cars and taxis )	Pick-up/4-wheel drive ( 2 axle Pick-up, minibus, Land Rovers, Land Cruisers)	Small bus ( 2 axle ≤27 seats )	Bus/coach ( 2 axle > 27 seats )	Small truck (2 axle ≤3.5 tonnes)	Medium truck (2 or 3 axle 3.5 – 7.5 tonnes)	Large truck (2axle > 7.5 tonnes)	Articulated Truck ( 3 axle >7.5 tonnes )	Total
	No	No	No	No	No	No	No	No
11				2					2
12	4	4		4			2		14
13	8	5		1	1		2		17
14	1	5					1		7
15	5	2					2		9
16	4	3	1						8
17	5	3		1					9
18	1	4		1					6
19	3	2							5
20	2	4							6
21	2	2							4
22	3	1					1		5
23	1	1							2
24	1								1
27	1								1
28	2								2
29	1								1
30		1							1							100
Total	44	37	1	9	1	0	8	0	100			100
Percentage of each Vehicles	44	37	1	9	1	0	8	0	100
Number of vehicle above speed limit	0	0	0	0	0	0	0	0	0

## Sheet: Distribution table Minlk  At
Speed(km/hr)	Frequency of Vehicles	Cumulative Frequency	Cumulative Percent	Speed Percentile
11	2	2	0.02
12	14	16	0.16
13	17	33	0.33
14	7	40	0.4
15	9	49	0.49	50th
16	8	57	0.57
17	9	66	0.66				42		6
18	6	72	0.72				54		7
19	5	77	0.77						1
20	6	83	0.83	85th
21	4	87	0.87
22	5	92	0.92						0.857143	15.8571
23	2	94	0.94								34.8571		100
24	1	95	0.95											66.3333
27	1	96	0.96								19.8571		33.6667
28	2	98	0.98
29	1	99	0.99
30	1	100	1

## Sheet: Speed Data Before
Spot Speed Study Collection Format. Before 20m of speed hump
Date:	23/ 02 /2015 E.C					Start Time:	08:01:00
Name:	Tizu and Biruk					End Time:	08:49:00
Location :	Minilik Hospital to Kebena Roundabout					Down Time:
Speed Limit:	30 KM/hr					Weather:	Dry and Sunny
Speed (20m Before speed hump)	Car ( 2 axle Passenger cars and taxis )	Pick-up/4-wheel drive ( 2 axle Pick-up, minibus, Land Rovers, Land Cruisers)	Small bus ( 2 axle ≤27 seats )	Bus/coach ( 2 axle > 27 seats )	Small truck (2 axle ≤3.5 tonnes)	Medium truck (2 or 3 axle 3.5 – 7.5 tonnes)	Large truck (2axle > 7.5 tonnes)	Articulated Truck ( 3 axle >7.5 tonnes )	Total
	No	No	No	No	No	No	No	No
10								1	1
17							1		1
18		1		2			2		5
19	2	2					2		6
20	3	1	1	1			2		8
21	2	1					2		5
22	3						1		4
23	3	3		1			3		10
24		3		1			3		7
25		1					4		5
26	2	1					2		5
27	1	2			1		1		5
28	5	1		1			3		10
29	2	2							4
30	6	1		1					8
31	3	1							4
32	4								4
33	2	1							3							100
35	1	1							2
36	1	1		1					3		3	0	0	0
Total	40	23	1	8	1	0	26	1	100			100
Percentage of each Vehicles	40	23	1	8	1	0	26	1	100
Number of vehicle above speed limit	11	4	0	1	0	0	0	0	16

## Sheet: Distribution table Minlk before
Speed(km/hr)	Frequency of Vehicles	Cumulative Frequency	Cumulative Percent	Speed Percentile
10	1	1	0.01
17	1	2	0.02
18	5	7	0.07
19	6	13	0.13
20	8	21	0.21
21	5	26	0.26
22	4	30	0.3				42		6
23	10	40	0.4				54		7
24	7	47	0.47	50th					1
25	5	52	0.52
26	5	57	0.57
27	5	62	0.62						0.857143	15.8571
28	10	72	0.72								34.8571		100
29	4	76	0.76											66.3333
30	8	84	0.84	85th							19.8571		33.6667
31	4	88	0.88
32	4	92	0.92
33	3	95	0.95
35	2	97	0.97
36	3	100	1
