# Supplementary material for: Evaluating the effectiveness of speed humps and rumble strips in improving pedestrian safety in Addis Ababa, Ethiopia
Source: PLoS One. 2025 Apr 28;20(4):e0318088. doi: 10.1371/journal.pone.0318088 (PMC12036910; doi:10.1371/journal.pone.0318088)
Supplement: S1 Raw Data — (ZIP) [file pone.0318088.s001.zip › RAW data/After Speed by vehicle classification/13. 6 Kilo RA to Afnchober.xlsx]

## Sheet: Speed Data After
Spot Speed Study Collection Format. After 20m of speed hump
Date:	24/ 02 /2015 E.C					Start Time:	05:32:00
Name:	Kalkidan and Belay					End Time:	05:59:00
Location :	6 Kilo RA to Afnchober					Down Time:
Speed Limit:	30 KM/hr					Weather:	Dry and Sunny
Speed (20m Before speed hump)	Car ( 2 axle Passenger cars and taxis )	Pick-up/4-wheel drive ( 2 axle Pick-up, minibus, Land Rovers, Land Cruisers)	Small bus ( 2 axle ≤27 seats )	Bus/coach ( 2 axle > 27 seats )	Small truck (2 axle ≤3.5 tonnes)	Medium truck (2 or 3 axle 3.5 – 7.5 tonnes)	Large truck (2axle > 7.5 tonnes)	Articulated Truck ( 3 axle >7.5 tonnes )	Total
	No	No	No	No	No	No	No	No
17								2	2
20							1		1
21							1		1
22		1		1				1	3
23							3		3
24		1		1			3		5
25			2	1	1		1		5
26	1	1							2
27	1	1					1		3
28	3	3		2			1		9
29	4	5					3		12
30	4	4					1		9
31	3	3							6
32	4	4					1		9
33	10	3	1						14
34	4			1					5
35	1	2							3
36	1								1							100
37	2	2							4
38	1								1
41	1								1			6	1	1	0
48	1								1
Total	41	30	3	6	1	0	16	3	100			100
Percentage of each Vehicles	41	30	3	6	1	0	16	3	100
Number of vehicle above speed limit	28	14	1	1	0	0	1	0	45

## Sheet: Distribution table 6kilo After
Speed(km/hr)	Frequency of Vehicles	Cumulative Frequency	Cumulative Percent	Speed Percentile
17	2	2	0.02
20	1	3	0.03
21	1	4	0.04
22	3	7	0.07
23	3	10	0.1
24	5	15	0.15
25	5	20	0.2				42		6
26	2	22	0.22				54		7
27	3	25	0.25						1
28	9	34	0.34
29	12	46	0.46	50th
30	9	55	0.55						0.857143	15.8571
31	6	61	0.61								34.8571		100
32	9	70	0.7											66.3333
33	14	84	0.84	85th							19.8571		33.6667
34	5	89	0.89
35	3	92	0.92
36	1	93	0.93
37	4	97	0.97
38	1	98	0.98
41	1	99	0.99
48	1	100	1

## Sheet: Speed Data At
Spot Speed Study Collection Format. At the speed hump
Date:	24/ 02 /2015 E.C					Start Time:	05:04:00
Name:	Kalkidan and Belay					End Time:	05:30:00
Location :	6 Kilo RA to Afnchober					Down Time:
Speed Limit:	30 KM/hr					Weather:	Dry and Sunny
Speed (20m Before speed hump)	Car ( 2 axle Passenger cars and taxis )	Pick-up/4-wheel drive ( 2 axle Pick-up, minibus, Land Rovers, Land Cruisers)	Small bus ( 2 axle ≤27 seats )	Bus/coach ( 2 axle > 27 seats )	Small truck (2 axle ≤3.5 tonnes)	Medium truck (2 or 3 axle 3.5 – 7.5 tonnes)	Large truck (2axle > 7.5 tonnes)	Articulated Truck ( 3 axle >7.5 tonnes )	Total
	No	No	No	No	No	No	No	No
11				2					2
12		1		1			2		4
13		1		2	1		4	1	9
14		2			1		3		6
15		3					2		5
16	3	6	1	2			2		14
17	4	5			2		2	1	14
18	5	4					2		11
19	2	7					2	1	12
20		2		1			1		4
21	6	1							7
22		1						1	2
23	4						1		5
24	1								1
25		2							2
29	2								2
Total	27	35	1	8	4	0	21	4	100			100
Percentage of each Vehicles	27	35	1	8	4	0	21	4	100
Number of vehicle above speed limit	0	0	0	0	0	0	0	0	0

## Sheet: Distribution table 6kilo At
Speed(km/hr)	Frequency of Vehicles	Cumulative Frequency	Cumulative Percent	Speed Percentile
11	2	2	0.02
12	4	6	0.06
13	9	15	0.15
14	6	21	0.21
15	5	26	0.26
16	14	40	0.4	50th
17	14	54	0.54				42		6
18	11	65	0.65				54		7
19	12	77	0.77						1
20	4	81	0.81	85th
21	7	88	0.88
22	2	90	0.9						0.857143	15.8571
23	5	95	0.95								34.8571		100
24	1	96	0.96											66.3333
25	2	98	0.98								19.8571		33.6667
29	2	100	1

## Sheet: Speed Data Before
Spot Speed Study Collection Format. Before 20m of speed hump
Date:	24/ 02 /2015 E.C					Start Time:	04:24:00
Name:	Kalkidan and Belay					End Time:	05:02:00
Location :	6 Kilo RA to Afnchober					Down Time:
Speed Limit:	30 KM/hr					Weather:	Dry and Sunny
Speed (20m Before speed hump)	Car ( 2 axle Passenger cars and taxis )	Pick-up/4-wheel drive ( 2 axle Pick-up, minibus, Land Rovers, Land Cruisers)	Small bus ( 2 axle ≤27 seats )	Bus/coach ( 2 axle > 27 seats )	Small truck (2 axle ≤3.5 tonnes)	Medium truck (2 or 3 axle 3.5 – 7.5 tonnes)	Large truck (2axle > 7.5 tonnes)	Articulated Truck ( 3 axle >7.5 tonnes )	Total
	No	No	No	No	No	No	No	No
16				1					1
17				1				1	2
19		1					1		2
20							2		2
22							1	1	2
23		1					5		6
24		3		1			1	1	6
25		1					1		2
26				1			1		2
27	3								3
28	2	1					3		6
29	2	2		2	1		3		10
30	3	1					3		7
31	1	3							4
32	3	3							6
33	4	2					2		8
34	4	5							9
35	2								2							100
36	2	1					1		4
37		2					1		3
38	1								1
39	2	1							3		14	6	0	0
40	1	1		1					3
41	2								2
42		1					1		2
43	1								1
45	1								1
Total	34	29	0	7	1	0	26	3	100			100
Percentage of each Vehicles	34	29	0	7	1	0	26	3	100
Number of vehicle above speed limit	24	19	0	1	0	0	5	0	49

## Sheet: Distribution table 6kilo before
Speed(km/hr)	Frequency of Vehicles	Cumulative Frequency	Cumulative Percent	Speed Percentile
16	1	1	0.01
17	2	3	0.03
19	2	5	0.05
20	2	7	0.07
22	2	9	0.09
23	6	15	0.15
24	6	21	0.21				42		6
25	2	23	0.23				54		7
26	2	25	0.25						1
27	3	28	0.28
28	6	34	0.34
29	10	44	0.44						0.857143	15.8571
30	7	51	0.51	50th							34.8571		100
31	4	55	0.55											66.3333
32	6	61	0.61								19.8571		33.6667
33	8	69	0.69
34	9	78	0.78
35	2	80	0.8
36	4	84	0.84	85th
37	3	87	0.87
38	1	88	0.88
39	3	91	0.91
40	3	94	0.94
41	2	96	0.96
42	2	98	0.98
43	1	99	0.99
45	1	100	1
