# Supplementary material for: Evaluating the effectiveness of speed humps and rumble strips in improving pedestrian safety in Addis Ababa, Ethiopia
Source: PLoS One. 2025 Apr 28;20(4):e0318088. doi: 10.1371/journal.pone.0318088 (PMC12036910; doi:10.1371/journal.pone.0318088)
Supplement: S1 Raw Data — (ZIP) [file pone.0318088.s001.zip › RAW data/After Speed by vehicle classification/2. Anfo RA to Keraniyo RA.xlsx]

## Sheet: Speed Data After
Spot Speed Study Collection Format.After 20m of speed hump
Date:	10/ 02 /2015 E.C					Start Time:	08:00:00
Name:	Tizu and Biruk					End Time:	08:50:00
Location :	Anfo RA to Keraniyo RA					Down Time:
Speed Limit:	30 KM/hr					Weather:	Dry and Sunny
Speed (20m After speed hump)	Car ( 2 axle Passenger cars and taxis )	Pick-up/4-wheel drive ( 2 axle Pick-up, minibus, Land Rovers, Land Cruisers)	Small bus ( 2 axle ≤27 seats )	Bus/coach ( 2 axle > 27 seats )	Small truck (2 axle ≤3.5 tonnes)	Medium truck (2 or 3 axle 3.5 – 7.5 tonnes)	Large truck (2axle > 7.5 tonnes)	Articulated Truck ( 3 axle >7.5 tonnes )	Total
	No	No	No	No	No	No	No	No
15	1			1					2
16				1					1
17	4	2					4		10
18	4	2							6
19	7	6		1			2		16
20	10	4					5		19
21	6	5					2		13
22	6	3					2		11
23	3	1					1		5
24	2								2
25	2	2							4
26	2	2							4
27	1	1					1		3
28							1		1
29	1	1							2
33							1		1
Total	49	29	0	3	0	0	19	0	100
Percentage of each Vehicles	0.49	0.29	0	0.03	0	0	0.19	0	1
Number of vehicle above speed limit	0	0	0	0	0	0	1	0	1

## Sheet: Distribution table anfo aft
Speed(km/hr)	Frequency of Vehicles	Cumulative Frequency	Cumulative Percent	Speed Percentile
15	2	2	0.02
16	1	3	0.03
17	10	13	0.13
18	6	19	0.19
19	16	35	0.35	50th
20	19	54	0.54
21	13	67	0.67				42		6
22	11	78	0.78				54		7
23	5	83	0.83						1
24	2	85	0.85	85th
25	4	89	0.89
26	4	93	0.93						0.857143	15.8571
27	3	96	0.96								34.8571		100
28	1	97	0.97											66.3333
29	2	99	0.99								19.8571		33.6667
33	1	100	1

## Sheet: Speed Data At
Spot Speed Study Collection Format. At the speed hump
Date:	10/ 02 /2015 E.C					Start Time:	08:52:00
Name:	Tizu and Biruk					End Time:	09:36:00
Location :	Anfo RA to Keraniyo RA					Down Time:
Speed Limit:	30 KM/hr					Weather:	Dry and Sunny
Speed (At the speed hump)	Car ( 2 axle Passenger cars and taxis )	Pick-up/4-wheel drive ( 2 axle Pick-up, minibus, Land Rovers, Land Cruisers)	Small bus ( 2 axle ≤27 seats )	Bus/coach ( 2 axle > 27 seats )	Small truck (2 axle ≤3.5 tonnes)	Medium truck (2 or 3 axle 3.5 – 7.5 tonnes)	Large truck (2axle > 7.5 tonnes)	Articulated Truck ( 3 axle >7.5 tonnes )	Total
	No	No	No	No	No	No	No	No
10		1	1				1		3
12	5	6					1		12
13	5	4	1				3		13
14	5	5					2		12
15	6	4					1		11
16	3	7					3		13
17	8	5					2		15
18	2	1					1		4
19	5	1							6
20	1								1
21		3							3
22	1						3		4
23		1							1
26		1							1
27	1								1
Total	42	39	2	0	0	0	17	0	100
Percentage of each Vehicles	0.42	0.39	0.02	0	0	0	0.17	0	1
Number of vehicle above speed limit	0	0	0	0	0	0	0	0	0

## Sheet: Distribution table anfo at
Speed(km/hr)	Frequency of Vehicles	Cumulative Frequency	Cumulative Percent	Speed Percentile
10	3	3	0.03
12	12	15	0.15
13	13	28	0.28
14	12	40	0.4	50th
15	11	51	0.51
16	13	64	0.64
17	15	79	0.79				42		6
18	4	83	0.83	85th			54		7
19	6	89	0.89						1
20	1	90	0.9
21	3	93	0.93
22	4	97	0.97						0.857143	15.8571
23	1	98	0.98								34.8571		100
26	1	99	0.99											66.3333
27	1	100	1								19.8571		33.6667

## Sheet: Speed Data Before
Spot Speed Study Collection Format.Before 20m of speed hump
Date:	10/ 02 /2015 E.C					Start Time:	09:40:00
Name:	Tizu and Biruk					End Time:	10:00:00
Location :	Anfo RA to Keraniyo RA					Down Time:
Speed Limit:	30 KM/hr					Weather:	Dry and Sunny
Speed (20m Before speed hump)	Car ( 2 axle Passenger cars and taxis )	Pick-up/4-wheel drive ( 2 axle Pick-up, minibus, Land Rovers, Land Cruisers)	Small bus ( 2 axle ≤27 seats )	Bus/coach ( 2 axle > 27 seats )	Small truck (2 axle ≤3.5 tonnes)	Medium truck (2 or 3 axle 3.5 – 7.5 tonnes)	Large truck (2axle > 7.5 tonnes)	Articulated Truck ( 3 axle >7.5 tonnes )	Total
	No	No	No	No	No	No	No	No
7							1		1
8		1							1
9		1							1
11	1								1
12	6	4		1					11
13	2	3		1					6
14	5	4							9
15	7	4					1		12
16	6	5					1		12
17	7	6					1		14
18	3	4							7
19	2	1	1						4
20	5						2		7
21	2	2							4
22		3							3
23				1					1
25	1			1					2
27	1								1							100
31	1								1
32		1							1
39							1		1
Total	49	39	1	4	0	0	7	0	100			100
Percentage of each Vehicles	0.49	0.39	0.01	0.04	0	0	0.07	0	1
Number of vehicle above speed limit	1	1	0	0	0	0	1	0	3

## Sheet: Distribution table anfo before
Speed(km/hr)	Frequency of Vehicles	Cumulative Frequency	Cumulative Percent	Speed Percentile
7	1	1	0.01
8	1	2	0.02
9	1	3	0.03
11	1	4	0.04
12	11	15	0.15
13	6	21	0.21
14	9	30	0.3				42		6
15	12	42	0.42	50th			54		7
16	12	54	0.54						1
17	14	68	0.68
18	7	75	0.75
19	4	79	0.79	85th					0.857143	15.8571
20	7	86	0.86								34.8571		100
21	4	90	0.9											66.3333
22	3	93	0.93								19.8571		33.6667
23	1	94	0.94
25	2	96	0.96
27	1	97	0.97
31	1	98	0.98
32	1	99	0.99
39	1	100	1
