# Supplementary material for: Evaluating the effectiveness of speed humps and rumble strips in improving pedestrian safety in Addis Ababa, Ethiopia
Source: PLoS One. 2025 Apr 28;20(4):e0318088. doi: 10.1371/journal.pone.0318088 (PMC12036910; doi:10.1371/journal.pone.0318088)
Supplement: S1 Raw Data — (ZIP) [file pone.0318088.s001.zip › RAW data/After Speed by vehicle classification/3. Mendida to Torhayloch.xlsx]

## Sheet: Speed Data after
Spot Speed Study Collection Format.After 20m of speed hump
Date:	15/ 02 /2015 E.C					Start Time:	04:58:00
Name:	Tizu and Biruk					End Time:	05:24:00
Location :	Mendida to Torhayloch					Down Time:
Speed Limit:	30 KM/hr					Weather:	Dry and Sunny
Speed (20m Before speed hump)	Car ( 2 axle Passenger cars and taxis )	Pick-up/4-wheel drive ( 2 axle Pick-up, minibus, Land Rovers, Land Cruisers)	Small bus ( 2 axle ≤27 seats )	Bus/coach ( 2 axle > 27 seats )	Small truck (2 axle ≤3.5 tonnes)	Medium truck (2 or 3 axle 3.5 – 7.5 tonnes)	Large truck (2axle > 7.5 tonnes)	Articulated Truck ( 3 axle >7.5 tonnes )	Total
	No	No	No	No	No	No	No	No
23						1			1
25							1		1
26							1		1
28		1		1					2
29	1	1					1		3
30							1		1
31	1	1		1		1			4
32	3	1		1					5
33		2							2
34	1	4							5
35	2	1	1				1		5
36	4	3							7
37	7	2		1					10
38	4	5				1			10			32	22	9	7
39	1	1							2
40	1	2							3
41	2								2
42	3	1							4							100
43	3	2							5
44	5	1							6
45	2	2				1			5
46	3								3
47		2							2
48	1								1
49		1							1
50	2								2
51		1							1
52	1								1
53	2								2
55		1							1
61		1							1
65		1							1
Total	49	37	1	4	0	4	5	0	100			100
Percentage of each Vehicles	49	37	1	4	0	4	5	0	100
Number of vehicle above speed limit	48	35	1	3	0	3	1	0	91

## Sheet: Distribution table amendida aft
Speed(km/hr)	Frequency of Vehicles	Cumulative Frequency	Cumulative Percent	Speed Percentile
23	1	1	0.01
25	1	2	0.02
26	1	3	0.03
28	2	5	0.05
29	3	8	0.08
30	1	9	0.09
31	4	13	0.13				42		6
32	5	18	0.18				54		7
33	2	20	0.2						1
34	5	25	0.25
35	5	30	0.3
36	7	37	0.37						0.857143	15.8571
37	10	47	0.47	50th							34.8571		100
38	10	57	0.57											66.3333
39	2	59	0.59								19.8571		33.6667
40	3	62	0.62
41	2	64	0.64
42	4	68	0.68
43	5	73	0.73
44	6	79	0.79
45	5	84	0.84	85th
46	3	87	0.87
47	2	89	0.89
48	1	90	0.9
49	1	91	0.91
50	2	93	0.93
51	1	94	0.94
52	1	95	0.95
53	2	97	0.97
55	1	98	0.98
61	1	99	0.99
65	1	100	1

## Sheet: Speed Data at
Spot Speed Study Collection Format. At the speed hump
Date:	15/ 02 /2015 E.C					Start Time:	04:24:00
Name:	Tizu and Biruk					End Time:	04:53:00
Location :	Mendida to Torhayloch					Down Time:
Speed Limit:	30 KM/hr					Weather:	Dry and Sunny
Speed (20m Before speed hump)	Car ( 2 axle Passenger cars and taxis )	Pick-up/4-wheel drive ( 2 axle Pick-up, minibus, Land Rovers, Land Cruisers)	Small bus ( 2 axle ≤27 seats )	Bus/coach ( 2 axle > 27 seats )	Small truck (2 axle ≤3.5 tonnes)	Medium truck (2 or 3 axle 3.5 – 7.5 tonnes)	Large truck (2axle > 7.5 tonnes)	Articulated Truck ( 3 axle >7.5 tonnes )	Total
	No	No	No	No	No	No	No	No
20							1		1
22							1		1
24	1						1		2
25	2	1							3
27	3	2							5
28	1	1		1			1		4
29	3	3	1	1			2		10
30	4		2						6
31	1	2		1			1		5
32	6	1							7
33	7	3							10
34						1			1
35	2	3	1				1		7
36	5	3							8
37	3	3				1			7
38	5						1		6
39	1	1							2
40	1	2							3							26	9	2	1
41		3							3
42		1							1
43	1			1					2
44	1	1							2
45	1								1
46	1								1
50	1								1
62	1								1
Total	51	30	4	4	0	2	9	0	100			100
Percentage of each Vehicles	51	30	4	4	0	2	9	0	100
Number of vehicle above speed limit	37	23	1	2	0	2	3	0	68

## Sheet: Distribution table amendida at
Speed(km/hr)	Frequency of Vehicles	Cumulative Frequency	Cumulative Percent	Speed Percentile
20	1	1	0.01
22	1	2	0.02
24	2	4	0.04
25	3	7	0.07
27	5	12	0.12
28	4	16	0.16
29	10	26	0.26				42		6
30	6	32	0.32				54		7
31	5	37	0.37						1
32	7	44	0.44	50th
33	10	54	0.54
34	1	55	0.55						0.857143	15.8571
35	7	62	0.62								34.8571		100
36	8	70	0.7											66.3333
37	7	77	0.77								19.8571		33.6667
38	6	83	0.83
39	2	85	0.85	85th
40	3	88	0.88
41	3	91	0.91
42	1	92	0.92
43	2	94	0.94
44	2	96	0.96
45	1	97	0.97
46	1	98	0.98
50	1	99	0.99
62	1	100	1

## Sheet: Speed Data Before
Spot Speed Study Collection Format.Before 20m of speed hump
Date:	15/ 02 /2015 E.C					Start Time:	04:00:00
Name:	Tizu and Biruk					End Time:	04:22:00
Location :	Mendida to Torhayloch					Down Time:
Speed Limit:	30 KM/hr					Weather:	Dry and Sunny
Speed (20m Before speed hump)	Car ( 2 axle Passenger cars and taxis )	Pick-up/4-wheel drive ( 2 axle Pick-up, minibus, Land Rovers, Land Cruisers)	Small bus ( 2 axle ≤27 seats )	Bus/coach ( 2 axle > 27 seats )	Small truck (2 axle ≤3.5 tonnes)	Medium truck (2 or 3 axle 3.5 – 7.5 tonnes)	Large truck (2axle > 7.5 tonnes)	Articulated Truck ( 3 axle >7.5 tonnes )	Total
	No	No	No	No	No	No	No	No
23							1		1
30							1		1
31			1	1		1			3
32							2		2
33		3	1	1			1		6
34		1					2		3
35		1					1		2
36		2							2
37	3	2		1					6
38	4	5	1				1		11
39	6	4							10
40	6	5	2				1		14
41	3	1	1						5
42	1	5							6
43	4	2	1						7
44	2						1		3
45	2	3							5			43	26	8	5
46		1							1
47	2	1							3
48	2								2
49	2								2
51		1							1
52	1	1							2
55		1							1
57	1								1
Total	39	39	7	3	0	1	11	0	100			100
Percentage of each Vehicles	39	39	7	3	0	1	11	0	100
Number of vehicle above speed limit	39	39	7	3	0	1	9	0	98

## Sheet: Distribution table mendi before
Speed(km/hr)	Frequency of Vehicles	Cumulative Frequency	Cumulative Percent	Speed Percentile
23	1	1	0.01
30	1	2	0.02
31	3	5	0.05
32	2	7	0.07
33	6	13	0.13
34	3	16	0.16
35	2	18	0.18				42		6
36	2	20	0.2				54		7
37	6	26	0.26						1
38	11	37	0.37
39	10	47	0.47	50th
40	14	61	0.61						0.857143	15.8571
41	5	66	0.66								34.8571		100
42	6	72	0.72											66.3333
43	7	79	0.79								19.8571		33.6667
44	3	82	0.82	85th
45	5	87	0.87
46	1	88	0.88
47	3	91	0.91
48	2	93	0.93
49	2	95	0.95
51	1	96	0.96
52	2	98	0.98
55	1	99	0.99
57	1	100	1
