# Supplementary material for: Evaluating the effectiveness of speed humps and rumble strips in improving pedestrian safety in Addis Ababa, Ethiopia
Source: PLoS One. 2025 Apr 28;20(4):e0318088. doi: 10.1371/journal.pone.0318088 (PMC12036910; doi:10.1371/journal.pone.0318088)
Supplement: S1 Raw Data — (ZIP) [file pone.0318088.s001.zip › RAW data/After Speed by vehicle classification/4. Lideta interchange to Lideta tsebel .xlsx]

## Sheet: Speed Data After
Spot Speed Study Collection Format.After 20m of speed hump
Date:	15/ 02 /2015 E.C					Start Time:	09:21:00
Name:	Tizu and Biruk					End Time:	09:46:00
Location :	Lideta interchange to Lideta tsebel					Down Time:
Speed Limit:	30 KM/hr					Weather:	Dry and Sunny
Speed (20m Before speed hump)	Car ( 2 axle Passenger cars and taxis )	Pick-up/4-wheel drive ( 2 axle Pick-up, minibus, Land Rovers, Land Cruisers)	Small bus ( 2 axle ≤27 seats )	Bus/coach ( 2 axle > 27 seats )	Small truck (2 axle ≤3.5 tonnes)	Medium truck (2 or 3 axle 3.5 – 7.5 tonnes)	Large truck (2axle > 7.5 tonnes)	Articulated Truck ( 3 axle >7.5 tonnes )	Total
	No	No	No	No	No	No	No	No
23						1			1
24		1	1			1			3
25	1	3					3		7
26	2	5							7
27	4	2					2		8
28	9	4	1			1	1		16
29	5	2	1	1					9
30	5	7					2		14
31	7	2				1	1		11
32	5	2							7
33	2	2							4
34	1	3							4
35	1	1							2
36	2	1							3
37	1								1			6	1	0	0
39	1								1
40		1							1
41	1								1							100
Total	47	36	3	1	0	4	9	0	100			100
Percentage of each Vehicles	47	36	3	1	0	4	9	0	100
Number of vehicle above speed limit	21	12	0	0	0	1	1	0	35

## Sheet: Distribution table Lid tse aftr
Speed(km/hr)	Frequency of Vehicles	Cumulative Frequency	Cumulative Percent	Speed Percentile
23	1	1	0.01
24	3	4	0.04
25	7	11	0.11
26	7	18	0.18
27	8	26	0.26
28	16	42	0.42	50th
29	9	51	0.51				42		6
30	14	65	0.65				54		7
31	11	76	0.76						1
32	7	83	0.83	85th
33	4	87	0.87
34	4	91	0.91						0.857143	15.8571
35	2	93	0.93								34.8571		100
36	3	96	0.96											66.3333
37	1	97	0.97								19.8571		33.6667
39	1	98	0.98
40	1	99	0.99
41	1	100	1

## Sheet: Speed Data At
Spot Speed Study Collection Format. At the speed hump
Date:	15/ 02 /2015 E.C					Start Time:	08:46:00
Name:	Tizu and Biruk					End Time:	09:20:00
Location :	Lideta interchange to Lideta tsebel					Down Time:
Speed Limit:	30 KM/hr					Weather:	Dry and Sunny
Speed (20m Before speed hump)	Car ( 2 axle Passenger cars and taxis )	Pick-up/4-wheel drive ( 2 axle Pick-up, minibus, Land Rovers, Land Cruisers)	Small bus ( 2 axle ≤27 seats )	Bus/coach ( 2 axle > 27 seats )	Small truck (2 axle ≤3.5 tonnes)	Medium truck (2 or 3 axle 3.5 – 7.5 tonnes)	Large truck (2axle > 7.5 tonnes)	Articulated Truck ( 3 axle >7.5 tonnes )	Total
	No	No	No	No	No	No	No	No
7							1		1
9							1		1
11		1							1
12		2				3	1		6
13		1	1						2
14		1				2	2		5
15	4	2					2		8
16	2	5				1	1		9
17	3	6		1			1		11
18	5	5		1					11
19	3	3				1			7
20	6	3					2		11
21	3	2				2			7
22		1					1		2
23		1		1					2
24	1					1	1		3
25	3								3
26		2					1		3							100
27		1							1
28	1	1							2
29	1								1
30		1							1
33		1							1
38							1		1
Total	32	39	1	3	0	10	15	0	100			100
Percentage of each Vehicles	32	39	1	3	0	10	15	0	100
Number of vehicle above speed limit	0	1	0	0	0	0	1	0	2

## Sheet: Distribution table Lid tsebe at
Speed(km/hr)	Frequency of Vehicles	Cumulative Frequency	Cumulative Percent	Speed Percentile
7	1	1	0.01
9	1	2	0.02
11	1	3	0.03
12	6	9	0.09
13	2	11	0.11
14	5	16	0.16
15	8	24	0.24				42		6
16	9	33	0.33				54		7
17	11	44	0.44	50th					1
18	11	55	0.55
19	7	62	0.62
20	11	73	0.73						0.857143	15.8571
21	7	80	0.8								34.8571		100
22	2	82	0.82											66.3333
23	2	84	0.84	85th							19.8571		33.6667
24	3	87	0.87
25	3	90	0.9
26	3	93	0.93
27	1	94	0.94
28	2	96	0.96
29	1	97	0.97
30	1	98	0.98
33	1	99	0.99
38	1	100	1

## Sheet: Speed Data Before
Spot Speed Study Collection Format.Before 20m of speed hump
Date:	15/ 02 /2015 E.C					Start Time:	08:01:00
Name:	Tizu and Biruk					End Time:	08:44:00
Location :	Lideta interchange to Lideta tsebel					Down Time:
Speed Limit:	30 KM/hr					Weather:	Dry and Sunny
Speed (20m Before speed hump)	Car ( 2 axle Passenger cars and taxis )	Pick-up/4-wheel drive ( 2 axle Pick-up, minibus, Land Rovers, Land Cruisers)	Small bus ( 2 axle ≤27 seats )	Bus/coach ( 2 axle > 27 seats )	Small truck (2 axle ≤3.5 tonnes)	Medium truck (2 or 3 axle 3.5 – 7.5 tonnes)	Large truck (2axle > 7.5 tonnes)	Articulated Truck ( 3 axle >7.5 tonnes )	Total
	No	No	No	No	No	No	No	No
19	1								1
20	2	1	1	1					5
21	1					1			2
22	3	3					1		7
23		1				1			2
24	3	4	1				3		11
25		5	1				2		8
26	2	4					2		8
27	2	5					1		8
28	2	4				2	1		9
29	2	2					1	1	6
30		2					2	1	5
31	2	3							5
32	2		1				2		5
33	4	2		1					7
34	1	1					1		3
35	1	1					1		3
36		1					1		2
37	1	1							2				5	0	0	0
38	1								1
Total	30	40	4	2	0	4	18	2	100			100
Percentage of each Vehicles	30	40	4	2	0	4	18	2	100
Number of vehicle above speed limit	12	9	1	1	0	0	5	0	28

## Sheet: Distribution table Lid tse befr
Speed(km/hr)	Frequency of Vehicles	Cumulative Frequency	Cumulative Percent	Speed Percentile
19	1	1	0.01
20	5	6	0.06
21	2	8	0.08
22	7	15	0.15
23	2	17	0.17
24	11	28	0.28
25	8	36	0.36				42		6
26	8	44	0.44	50th			54		7
27	8	52	0.52						1
28	9	61	0.61
29	6	67	0.67
30	5	72	0.72						0.857143	15.8571
31	5	77	0.77								34.8571		100
32	5	82	0.82	85th										66.3333
33	7	89	0.89								19.8571		33.6667
34	3	92	0.92
35	3	95	0.95
36	2	97	0.97
37	2	99	0.99
38	1	100	1
