# Supplementary material for: Evaluating the effectiveness of speed humps and rumble strips in improving pedestrian safety in Addis Ababa, Ethiopia
Source: PLoS One. 2025 Apr 28;20(4):e0318088. doi: 10.1371/journal.pone.0318088 (PMC12036910; doi:10.1371/journal.pone.0318088)
Supplement: S1 Raw Data — (ZIP) [file pone.0318088.s001.zip › RAW data/After Speed by vehicle classification/5. Mekanisa abo RA to Mekanisa bridge.xlsx]

## Sheet: Speed Data After
Spot Speed Study Collection Format.After 20m of speed hump
Date:	16/ 02 /2015 E.C					Start Time:	05:20:00
Name:	Belay and Kalkidan					End Time:	05:57:00
Location :	Mekanisa abo RA to Mekanisa bridge					Down Time:
Speed Limit:	30 KM/hr					Weather:	Dry and Sunny
Speed (20m Before speed hump)	Car ( 2 axle Passenger cars and taxis )	Pick-up/4-wheel drive ( 2 axle Pick-up, minibus, Land Rovers, Land Cruisers)	Small bus ( 2 axle ≤27 seats )	Bus/coach ( 2 axle > 27 seats )	Small truck (2 axle ≤3.5 tonnes)	Medium truck (2 or 3 axle 3.5 – 7.5 tonnes)	Large truck (2axle > 7.5 tonnes)	Articulated Truck ( 3 axle >7.5 tonnes )	Total
	No	No	No	No	No	No	No	No
18							1		1
20						2			2
21		1							1
22	1								1
24		1							1
25	3	4		1					8
26	2	6		2			1		11
27	5			1		1	1		8
28	7	4	1				3		15
29	5	2					1		8
30	2	3		2			4		11
31	4	2		1					7
32	1	4					1		6
33	2	3		1					6
34	1	1		1					3
35				1					1
36	1	1							2
37	2	1							3		8	2	0	0
38	1								1
40	1	1							2
41	1								1
44		1							1
Total	39	35	1	10	0	3	12	0	100			100
Percentage of each Vehicles	39	35	1	10	0	3	12	0	100
Number of vehicle above speed limit	14	14	0	4	0	0	1	0	33

## Sheet: Distribution table Mek abo Aftr
Speed(km/hr)	Frequency of Vehicles	Cumulative Frequency	Cumulative Percent	Speed Percentile
18	1	1	0.01
20	2	3	0.03
21	1	4	0.04
22	1	5	0.05
24	1	6	0.06
25	8	14	0.14
26	11	25	0.25				42		6
27	8	33	0.33				54		7
28	15	48	0.48	50th					1
29	8	56	0.56
30	11	67	0.67
31	7	74	0.74						0.857143	15.8571
32	6	80	0.8	85th							34.8571		100
33	6	86	0.86											66.3333
34	3	89	0.89								19.8571		33.6667
35	1	90	0.9
36	2	92	0.92
37	3	95	0.95
38	1	96	0.96
40	2	98	0.98
41	1	99	0.99
44	1	100	1

## Sheet: Speed Data At
Spot Speed Study Collection Format.At the speed hump
Date:	16/ 02 /2015 E.C					Start Time:	04:41:00
Name:	Belay and Kalkidan					End Time:	05:17:00
Location :	Mekanisa abo RA to Mekanisa bridge					Down Time:
Speed Limit:	30 KM/hr					Weather:	Dry and Sunny
Speed (20m Before speed hump)	Car ( 2 axle Passenger cars and taxis )	Pick-up/4-wheel drive ( 2 axle Pick-up, minibus, Land Rovers, Land Cruisers)	Small bus ( 2 axle ≤27 seats )	Bus/coach ( 2 axle > 27 seats )	Small truck (2 axle ≤3.5 tonnes)	Medium truck (2 or 3 axle 3.5 – 7.5 tonnes)	Large truck (2axle > 7.5 tonnes)	Articulated Truck ( 3 axle >7.5 tonnes )	Total
	No	No	No	No	No	No	No	No
10	1	1							2
12		1		1			1		3
13	2	6	1	1		2			12
14	1	1					2		4
15	1	5	1	1		1	2	1	12
16	2	4		3			5		14
17	5	5		2			3		15
18	6	1		1			1		9
19	2						4		6
20		1					1		2
21	2	3							5
22	2			1			1		4
23			1						1
24	1						1		2
26	1	1							2
28	1						1		2
29	1								1
30		1							1
31		1							1
33		1							1
36	1								1
Total	29	32	3	10	0	3	22	1	100			100
Percentage of each Vehicles	29	32	3	10	0	3	22	1	100
Number of vehicle above speed limit	1	2	0	0	0	0	0	0	3

## Sheet: Distribution table Meka abo At
Speed(km/hr)	Frequency of Vehicles	Cumulative Frequency	Cumulative Percent	Speed Percentile
10	2	2	0.02
12	3	5	0.05
13	12	17	0.17
14	4	21	0.21
15	12	33	0.33
16	14	47	0.47	50th
17	15	62	0.62				42		6
18	9	71	0.71				54		7
19	6	77	0.77						1
20	2	79	0.79
21	5	84	0.84	85th
22	4	88	0.88						0.857143	15.8571
23	1	89	0.89								34.8571		100
24	2	91	0.91											66.3333
26	2	93	0.93								19.8571		33.6667
28	2	95	0.95
29	1	96	0.96
30	1	97	0.97
31	1	98	0.98
33	1	99	0.99
36	1	100	1

## Sheet: Speed Data Before
Spot Speed Study Collection Format.Before 20m of speed hump
Date:	16/ 02 /2015 E.C					Start Time:	04:00:00
Name:	Belay and Kalkidan					End Time:	04:40:00
Location :	Mekanisa abo RA to Mekanisa bridge					Down Time:
Speed Limit:	30 KM/hr					Weather:	Dry and Sunny
Speed (20m Before speed hump)	Car ( 2 axle Passenger cars and taxis )	Pick-up/4-wheel drive ( 2 axle Pick-up, minibus, Land Rovers, Land Cruisers)	Small bus ( 2 axle ≤27 seats )	Bus/coach ( 2 axle > 27 seats )	Small truck (2 axle ≤3.5 tonnes)	Medium truck (2 or 3 axle 3.5 – 7.5 tonnes)	Large truck (2axle > 7.5 tonnes)	Articulated Truck ( 3 axle >7.5 tonnes )	Total
	No	No	No	No	No	No	No	No
13							1		1
17								1	1
18		1							1
19	1			1				3	5
21		1	1				2	1	5
22			2				2		4
23	5	1		2		1			9
24	2	3	1	1					7
25		2		1		1	5		9
26	3	2		2			4		11
27	5	3					3		11
28	1	3	1				2		7
29		1		1			3		5
30	1	2					1		4
31		3	1	1		1	2		8
32							6		6
33	1								1
34		1							1
35							2		2
36	1								1
37							1		1
Total	20	23	6	9	0	3	34	5	100			100
Percentage of each Vehicles	20	23	6	9	0	3	34	5	100
Number of vehicle above speed limit	2	4	1	1	0	1	11	0	20

## Sheet: Distribution table Meka abo Bfr
Speed(km/hr)	Frequency of Vehicles	Cumulative Frequency	Cumulative Percent	Speed Percentile
13	1	1	0.01
17	1	2	0.02
18	1	3	0.03
19	5	8	0.08
21	5	13	0.13
22	4	17	0.17
23	9	26	0.26				42		6
24	7	33	0.33				54		7
25	9	42	0.42	50th					1
26	11	53	0.53
27	11	64	0.64
28	7	71	0.71						0.857143	15.8571
29	5	76	0.76								34.8571		100
30	4	80	0.8	85th										66.3333
31	8	88	0.88								19.8571		33.6667
32	6	94	0.94
33	1	95	0.95
34	1	96	0.96
35	2	98	0.98
36	1	99	0.99
37	1	100	1
