# Supplementary material for: Evaluating the effectiveness of speed humps and rumble strips in improving pedestrian safety in Addis Ababa, Ethiopia
Source: PLoS One. 2025 Apr 28;20(4):e0318088. doi: 10.1371/journal.pone.0318088 (PMC12036910; doi:10.1371/journal.pone.0318088)
Supplement: S1 Raw Data — (ZIP) [file pone.0318088.s001.zip › RAW data/After Speed by vehicle classification/6. Bisrategebrieal RA to Mekanisa abo RA.xlsx]

## Sheet: Speed Data After
Spot Speed Study Collection Format.After 20m of speed hump
Date:	16/ 02 /2015 E.C					Start Time:	09:20:00
Name:	Belay and Kalkidan					End Time:	10:00:00
Location :	Bisrategebrieal RA to Mekanisa abo RA					Down Time:
Speed Limit:	30 KM/hr					Weather:	Dry and Sunny
Speed (20m Before speed hump)	Car ( 2 axle Passenger cars and taxis )	Pick-up/4-wheel drive ( 2 axle Pick-up, minibus, Land Rovers, Land Cruisers)	Small bus ( 2 axle ≤27 seats )	Bus/coach ( 2 axle > 27 seats )	Small truck (2 axle ≤3.5 tonnes)	Medium truck (2 or 3 axle 3.5 – 7.5 tonnes)	Large truck (2axle > 7.5 tonnes)	Articulated Truck ( 3 axle >7.5 tonnes )	Total
	No	No	No	No	No	No	No	No
18							1		1
19	2								2
20					1			3	4
21		1					1		2
22	2			1			1		4
23	5	2					1	1	9
24	1	1		1			1		4
25	5						2		7
26	1	1							2
27	7	3	1						11
28	3	4							7
29	5							1	6
30	5	2							7
31	3	2					1		6
32	4	1							5
33	4								4
34	4								4
35	2								2
36	2								2
37		1							1					7	6	0	0
38	3						1		4
41	2								2
42	1								1							100
43	1								1
44		1							1
45	1								1
Total	63	19	1	2	1	0	9	5	100			100
Percentage of each Vehicles	63	19	1	2	1	0	9	5	100
Number of vehicle above speed limit	27	5	0	0	0	0	2	0	34

## Sheet: Distribution table Bisrat After
Speed(km/hr)	Frequency of Vehicles	Cumulative Frequency	Cumulative Percent	Speed Percentile
18	1	1	0.01
19	2	3	0.03
20	4	7	0.07
21	2	9	0.09
22	4	13	0.13
23	9	22	0.22
24	4	26	0.26				42		6
25	7	33	0.33				54		7
26	2	35	0.35						1
27	11	46	0.46
28	7	53	0.53	50th
29	6	59	0.59
30	7	66	0.66
31	6	72	0.72
32	5	77	0.77
33	4	81	0.81
34	4	85	0.85	85th
35	2	87	0.87						0.857143	15.8571
36	2	89	0.89								34.8571		100
37	1	90	0.9											66.3333
38	4	94	0.94								19.8571		33.6667
41	2	96	0.96
42	1	97	0.97
43	1	98	0.98
44	1	99	0.99
45	1	100	1

## Sheet: Speed Data At
Spot Speed Study Collection Format.At the speed hump
Date:	16/ 02 /2015 E.C					Start Time:	08:43:00
Name:	Belay and Kalkidan					End Time:	09:18:00
Location :	Bisrategebrieal RA to Mekanisa abo RA					Down Time:
Speed Limit:	30 KM/hr					Weather:	Dry and Sunny
Speed (20m Before speed hump)	Car ( 2 axle Passenger cars and taxis )	Pick-up/4-wheel drive ( 2 axle Pick-up, minibus, Land Rovers, Land Cruisers)	Small bus ( 2 axle ≤27 seats )	Bus/coach ( 2 axle > 27 seats )	Small truck (2 axle ≤3.5 tonnes)	Medium truck (2 or 3 axle 3.5 – 7.5 tonnes)	Large truck (2axle > 7.5 tonnes)	Articulated Truck ( 3 axle >7.5 tonnes )	Total
	No	No	No	No	No	No	No	No
15		1							1
16		1							1
17		3							3
18						1	1		2
19	3	1					1	1	6
20	11	2							13
21	4	6					2		12
22	5		1						6
23	3	2					2	1	8
24	3	1							4
25	4	2							6
26	3	1				1	2		7
27	4						1	1	6
28	3	3					1		7
29	3								3
30	3								3
31	2	1					1		4
32	2	1							3
33	2								2
34	1								1
36	2								2
Total	58	25	1	0	0	2	11	3	100			100
Percentage of each Vehicles	58	25	1	0	0	2	11	3	100
Number of vehicle above speed limit	9	2	0	0	0	0	1	0	12

## Sheet: Distribution table Bisrat At
Speed(km/hr)	Frequency of Vehicles	Cumulative Frequency	Cumulative Percent	Speed Percentile
15	1	1	0.01
16	1	2	0.02
17	3	5	0.05
18	2	7	0.07
19	6	13	0.13
20	13	26	0.26
21	12	38	0.38				42		6
22	6	44	0.44	50th			54		7
23	8	52	0.52						1
24	4	56	0.56
25	6	62	0.62
26	7	69	0.69
27	6	75	0.75
28	7	82	0.82
29	3	85	0.85	85th
30	3	88	0.88
31	4	92	0.92
32	3	95	0.95						0.857143	15.8571
33	2	97	0.97								34.8571		100
34	1	98	0.98											66.3333
36	2	100	1								19.8571		33.6667

## Sheet: Speed Data Before
Spot Speed Study Collection Format.Before 20m of speed hump
Date:	16/ 02 /2015 E.C					Start Time:	08:01:00
Name:	Belay and Kalkidan					End Time:	08:39:00
Location :	Bisrategebrieal RA to Mekanisa abo RA					Down Time:
Speed Limit:	30 KM/hr					Weather:	Dry and Sunny
Speed (20m Before speed hump)	Car ( 2 axle Passenger cars and taxis )	Pick-up/4-wheel drive ( 2 axle Pick-up, minibus, Land Rovers, Land Cruisers)	Small bus ( 2 axle ≤27 seats )	Bus/coach ( 2 axle > 27 seats )	Small truck (2 axle ≤3.5 tonnes)	Medium truck (2 or 3 axle 3.5 – 7.5 tonnes)	Large truck (2axle > 7.5 tonnes)	Articulated Truck ( 3 axle >7.5 tonnes )	Total
	No	No	No	No	No	No	No	No
15							1		1
16							1	1	2
20							1		1
21							1		1
22		1						1	2
23			1				1		2
24	1						2		3
25		1					1		2
26		2					1		3
27		4					2	1	7
28	1	1					1	1	4
29	3	1						1	5
30	7	1							8
31	4	1					1		6
32	6	1					1		8
33	2								2
34	3	1					1		5
35	3	2							5
36	4	1							5
37	6	3							9
38	1	1							2					21	10	2	0
39	2								2
40	3								3
41	3	1							4
42	2								2
43	1								1
44	2								2
45	1								1
47		1							1							100
49	1								1
Total	56	23	1	0	0	0	15	5	100			100
Percentage of each Vehicles	56	23	1	0	0	0	15	5	100
Number of vehicle above speed limit	44	12	0	0	0	0	3	0	59

## Sheet: Distribution table Bisrat Befor
Speed(km/hr)	Frequency of Vehicles	Cumulative Frequency	Cumulative Percent	Speed Percentile
15	1	1	0.01
16	2	3	0.03
20	1	4	0.04
21	1	5	0.05
22	2	7	0.07
23	2	9	0.09
24	3	12	0.12				42		6
25	2	14	0.14				54		7
26	3	17	0.17						1
27	7	24	0.24
28	4	28	0.28
29	5	33	0.33
30	8	41	0.41
31	6	47	0.47	50th
32	8	55	0.55
33	2	57	0.57
34	5	62	0.62
35	5	67	0.67						0.857143	15.8571
36	5	72	0.72								34.8571		100
37	9	81	0.81											66.3333
38	2	83	0.83								19.8571		33.6667
39	2	85	0.85	85th
40	3	88	0.88
41	4	92	0.92
42	2	94	0.94
43	1	95	0.95
44	2	97	0.97
45	1	98	0.98
47	1	99	0.99
49	1	100	1
