# Supplementary material for: Evaluating the effectiveness of speed humps and rumble strips in improving pedestrian safety in Addis Ababa, Ethiopia
Source: PLoS One. 2025 Apr 28;20(4):e0318088. doi: 10.1371/journal.pone.0318088 (PMC12036910; doi:10.1371/journal.pone.0318088)
Supplement: S1 Raw Data — (ZIP) [file pone.0318088.s001.zip › RAW data/After Speed by vehicle classification/7. Lideta interchange to Lideta condominium.xlsx]

## Sheet: Speed Data After
Spot Speed Study Collection Format. After 20m of speed hump
Date:	17/ 02 /2015 E.C					Start Time:	04:38:00
Name:	Belay and Kalkidan					End Time:	05:07:00
Location :	Lideta interchange to Lideta condominium					Down Time:
Speed Limit:	30 KM/hr					Weather:	Dry and Sunny
Speed (20m Before speed hump)	Car ( 2 axle Passenger cars and taxis )	Pick-up/4-wheel drive ( 2 axle Pick-up, minibus, Land Rovers, Land Cruisers)	Small bus ( 2 axle ≤27 seats )	Bus/coach ( 2 axle > 27 seats )	Small truck (2 axle ≤3.5 tonnes)	Medium truck (2 or 3 axle 3.5 – 7.5 tonnes)	Large truck (2axle > 7.5 tonnes)	Articulated Truck ( 3 axle >7.5 tonnes )	Total
	No	No	No	No	No	No	No	No
17	1		1				2		4
19	2	1					1		4
20		1					2		3
21		4							4
22							3		3
23	2	5					2		9
24	2	3	1			1	1		8
25	4	3					4		11
26	4	1					1		6
27	2	1	1	1		1	1		7
28	1	4	1				3		9
29	5	2					1		8
30	5	1							6
31	2	3							5
32	2	1					1		4
33	3								3
34	3								3
37	1								1
38		1							1
41	1								1
Total	40	31	4	1	0	2	22	0	100			100
Percentage of each Vehicles	40	31	4	1	0	2	22	0	100
Number of vehicle above speed limit	12	5	0	0	0	0	1	0	18

## Sheet: Distribution table Lid cond Aft
Speed(km/hr)	Frequency of Vehicles	Cumulative Frequency	Cumulative Percent	Speed Percentile
17	4	4	0.04
19	4	8	0.08
20	3	11	0.11
21	4	15	0.15
22	3	18	0.18
23	9	27	0.27				42		6
24	8	35	0.35				54		7
25	11	46	0.46	50th					1
26	6	52	0.52
27	7	59	0.59
28	9	68	0.68						0.857143	15.8571
29	8	76	0.76								34.8571		100
30	6	82	0.82	85th										#REF!
31	5	87	0.87
32	4	91	0.91
33	3	94	0.94
34	3	97	0.97
37	1	98	0.98
38	1	99	0.99
41	1	100	1

## Sheet: Speed Data At
Spot Speed Study Collection Format. At the speed hump
Date:	17/ 02 /2015 E.C					Start Time:	04:00:00
Name:	Belay and Kalkidan					End Time:	04:36:00
Location :	Lideta interchange to Lideta condominium					Down Time:
Speed Limit:	30 KM/hr					Weather:	Dry and Sunny
Speed (20m Before speed hump)	Car ( 2 axle Passenger cars and taxis )	Pick-up/4-wheel drive ( 2 axle Pick-up, minibus, Land Rovers, Land Cruisers)	Small bus ( 2 axle ≤27 seats )	Bus/coach ( 2 axle > 27 seats )	Small truck (2 axle ≤3.5 tonnes)	Medium truck (2 or 3 axle 3.5 – 7.5 tonnes)	Large truck (2axle > 7.5 tonnes)	Articulated Truck ( 3 axle >7.5 tonnes )	Total
	No	No	No	No	No	No	No	No
13							1		1
15		1	1					1	3
16		1	1			1			3
17		1	1			1			3
18	1	3	2				2		8
19	2	1					6	1	10
20	2	4					3	1	10
21	3	4					2		9
22	1	3					3		7
23	3	3		1			2		9
24	3	1					1		5
25	3					1	3		7
26		1							1
27	4	1							5
28	5	1					1		7
29	3	1							4
30	1						1		2
31	1							1	2
33	2								2
34	1								1
50	1								1
Total	36	26	5	1	0	3	25	4	100			100
Percentage of each Vehicles	36	26	5	1	0	3	25	4	100
Number of vehicle above speed limit	5	0	0	0	0	0	0	1	6

## Sheet: Distribution table Lid cond At
Speed(km/hr)	Frequency of Vehicles	Cumulative Frequency	Cumulative Percent	Speed Percentile
13	1	1	0.01
15	3	4	0.04
16	3	7	0.07
17	3	10	0.1
18	8	18	0.18
19	10	28	0.28
20	10	38	0.38				42		6
21	9	47	0.47	50th			54		7
22	7	54	0.54						1
23	9	63	0.63
24	5	68	0.68
25	7	75	0.75						0.857143	15.8571
26	1	76	0.76								34.8571		100
27	5	81	0.81	85th										#REF!
28	7	88	0.88
29	4	92	0.92
30	2	94	0.94
31	2	96	0.96
33	2	98	0.98
34	1	99	0.99
50	1	100	1

## Sheet: Speed Data Before
Spot Speed Study Collection Format. Before 20m of speed hump
Date:	17/ 02 /2015 E.C					Start Time:	05:09:00
Name:	Belay and Kalkidan					End Time:	05:54:00
Location :	Lideta interchange to Lideta condominium					Down Time:
Speed Limit:	30 KM/hr					Weather:	Dry and Sunny
Speed (20m Before speed hump)	Car ( 2 axle Passenger cars and taxis )	Pick-up/4-wheel drive ( 2 axle Pick-up, minibus, Land Rovers, Land Cruisers)	Small bus ( 2 axle ≤27 seats )	Bus/coach ( 2 axle > 27 seats )	Small truck (2 axle ≤3.5 tonnes)	Medium truck (2 or 3 axle 3.5 – 7.5 tonnes)	Large truck (2axle > 7.5 tonnes)	Articulated Truck ( 3 axle >7.5 tonnes )	Total
	No	No	No	No	No	No	No	No
13							1		1
14	5	2						1	8
15	4	1					2		7
16	6	5	2	2					15
17	3	2	1						6
18		1					1	1	3
19	6						1		7
20	3	1					1		5
21	4	5		1			1		11
22	6	3	1						10
23	3	3					3		9
24	2								2
26		1							1
27	2		1			1			4
28	1								1
29		1					1		2
30	2					1			3
32	1	1							2
33	1								1
34	1								1
38	1								1
Total	51	26	5	3	0	2	11	2	100			100
Percentage of each Vehicles	51	26	5	3	0	2	11	2	100
Number of vehicle above speed limit	4	1	0	0	0	0	0	0	5

## Sheet: Distribution table Lid cond Bfr
Speed(km/hr)	Frequency of Vehicles	Cumulative Frequency	Cumulative Percent	Speed Percentile
13	1	1	0.01
14	8	9	0.09
15	7	16	0.16
16	15	31	0.31
17	6	37	0.37
18	3	40	0.4
19	7	47	0.47	50th			42		6
20	5	52	0.52				54		7
21	11	63	0.63						1
22	10	73	0.73
23	9	82	0.82
24	2	84	0.84						0.857143	15.8571
26	1	85	0.85	85th							34.8571		100
27	4	89	0.89											#REF!
28	1	90	0.9
29	2	92	0.92
30	3	95	0.95
32	2	97	0.97
33	1	98	0.98
34	1	99	0.99
38	1	100	1
