# Supplementary material for: Evaluating the effectiveness of speed humps and rumble strips in improving pedestrian safety in Addis Ababa, Ethiopia
Source: PLoS One. 2025 Apr 28;20(4):e0318088. doi: 10.1371/journal.pone.0318088 (PMC12036910; doi:10.1371/journal.pone.0318088)
Supplement: S1 Raw Data — (ZIP) [file pone.0318088.s001.zip › RAW data/After Speed by vehicle classification/8. Semen hotel intersection to Afnchober.xlsx]

## Sheet: Speed Data After
Spot Speed Study Collection Format. After 20m of speed hump
Date:	17/ 02 /2015 E.C					Start Time:	09:14:00
Name:	Belay and Kalkidan					End Time:	09:57:00
Location :	Semen hotel intersection to Afnchober					Down Time:
Speed Limit:	30 KM/hr					Weather:	Dry and Sunny
Speed (20m Before speed hump)	Car ( 2 axle Passenger cars and taxis )	Pick-up/4-wheel drive ( 2 axle Pick-up, minibus, Land Rovers, Land Cruisers)	Small bus ( 2 axle ≤27 seats )	Bus/coach ( 2 axle > 27 seats )	Small truck (2 axle ≤3.5 tonnes)	Medium truck (2 or 3 axle 3.5 – 7.5 tonnes)	Large truck (2axle > 7.5 tonnes)	Articulated Truck ( 3 axle >7.5 tonnes )	Total
	No	No	No	No	No	No	No	No
11							1		1
13							2		2
14				1					1
16		2			1		1		4
17	2								2
18	7	6		5					18
19					1		1		2
20	5	1							6
21	4	4		1			2		11
22	1	3		1			2		7
23	4	4		1			1		10
24	4	1		2			1		8
25	2	1							3
26	5	1							6
27	3								3
28	2	1							3
29	3	1							4
30	2								2
31	1								1
32	2	2							4
33	1								1
34	1								1
Total	49	27	0	11	2	0	11	0	100			100
Percentage of each Vehicles	49	27	0	11	2	0	11	0	100
Number of vehicle above speed limit	5	2	0	0	0	0	0	0	7

## Sheet: Distribution table Semen After
Speed(km/hr)	Frequency of Vehicles	Cumulative Frequency	Cumulative Percent	Speed Percentile
11	1	1	0.01
13	2	3	0.03
14	1	4	0.04
16	4	8	0.08
17	2	10	0.1
18	18	28	0.28
19	2	30	0.3				42		6
20	6	36	0.36				54		7
21	11	47	0.47	50th					1
22	7	54	0.54
23	10	64	0.64
24	8	72	0.72						0.857143	15.8571
25	3	75	0.75								34.8571		100
26	6	81	0.81	85th										66.3333
27	3	84	0.84								19.8571		33.6667
28	3	87	0.87
29	4	91	0.91
30	2	93	0.93
31	1	94	0.94
32	4	98	0.98
33	1	99	0.99
34	1	100	1

## Sheet: Speed Data At
Spot Speed Study Collection Format. At the speed hump
Date:	17/ 02 /2015 E.C					Start Time:	08:44:00
Name:	Belay and Kalkidan					End Time:	09:13:00
Location :	Semen hotel intersection to Afnchober					Down Time:
Speed Limit:	30 KM/hr					Weather:	Dry and Sunny
Speed (20m Before speed hump)	Car ( 2 axle Passenger cars and taxis )	Pick-up/4-wheel drive ( 2 axle Pick-up, minibus, Land Rovers, Land Cruisers)	Small bus ( 2 axle ≤27 seats )	Bus/coach ( 2 axle > 27 seats )	Small truck (2 axle ≤3.5 tonnes)	Medium truck (2 or 3 axle 3.5 – 7.5 tonnes)	Large truck (2axle > 7.5 tonnes)	Articulated Truck ( 3 axle >7.5 tonnes )	Total
	No	No	No	No	No	No	No	No
10	1	3							4
11	1	2			2		2		7
12	1	6					2		9
13		3		2	1		2		8
14	12	1	1				3		17
15	6	3		2			3		14
16	10	2					1		13
17	9	2					1		12
18	4	2					1		7
19	1							1	2
20	3						1		4
21	2								2
24	1								1
Total	51	24	1	4	3	0	16	1	100			100
Percentage of each Vehicles	51	24	1	4	3	0	16	1	100
Number of vehicle above speed limit	0	0	0	0	0	0	0	0	0

## Sheet: Distribution table Semen At
Speed(km/hr)	Frequency of Vehicles	Cumulative Frequency	Cumulative Percent	Speed Percentile
10	4	4	0.04
11	7	11	0.11
12	9	20	0.2
13	8	28	0.28
14	17	45	0.45	50th
15	14	59	0.59
16	13	72	0.72				42		6
17	12	84	0.84	85th			54		7
18	7	91	0.91						1
19	2	93	0.93
20	4	97	0.97
21	2	99	0.99						0.857143	15.8571
24	1	100	1								34.8571		100

## Sheet: Speed Data Before
Spot Speed Study Collection Format. Before 20m of speed hump
Date:	17/ 02 /2015 E.C					Start Time:	08:08:00
Name:	Belay and Kalkidan					End Time:	08:43:00
Location :	Semen hotel intersection to Afnchober					Down Time:
Speed Limit:	30 KM/hr					Weather:	Dry and Sunny
Speed (20m Before speed hump)	Car ( 2 axle Passenger cars and taxis )	Pick-up/4-wheel drive ( 2 axle Pick-up, minibus, Land Rovers, Land Cruisers)	Small bus ( 2 axle ≤27 seats )	Bus/coach ( 2 axle > 27 seats )	Small truck (2 axle ≤3.5 tonnes)	Medium truck (2 or 3 axle 3.5 – 7.5 tonnes)	Large truck (2axle > 7.5 tonnes)	Articulated Truck ( 3 axle >7.5 tonnes )	Total
	No	No	No	No	No	No	No	No
14		1							1
16		1			1				2
17	1	3							4
18		4							4
19	2	2					1		5
20	9	3					3		15
21	7	4		2			1		14
22	6	2		1			1		10
23	9	1					2		12
24	1			1			1		3
25	5				1		1		7
26	3	1				1			5
27	3								3
28	3								3
29	1	1			1		1		4
30	3								3
31	1								1
32	1								1
33			1						1
34		1							1
38	1								1
Total	56	24	1	4	3	1	11	0	100			100
Percentage of each Vehicles	56	24	1	4	3	1	11	0	100
Number of vehicle above speed limit	3	1	1	0	0	0	0	0	5

## Sheet: Distribution table Semen before
Speed(km/hr)	Frequency of Vehicles	Cumulative Frequency	Cumulative Percent	Speed Percentile
14	1	1	0.01
16	2	3	0.03
17	4	7	0.07
18	4	11	0.11
19	5	16	0.16
20	15	31	0.31
21	14	45	0.45	50th			42		6
22	10	55	0.55				54		7
23	12	67	0.67						1
24	3	70	0.7
25	7	77	0.77
26	5	82	0.82						0.857143	15.8571
27	3	85	0.85	85th							34.8571		100
28	3	88	0.88											66.3333
29	4	92	0.92								19.8571		33.6667
30	3	95	0.95
31	1	96	0.96
32	1	97	0.97
33	1	98	0.98
34	1	99	0.99
38	1	100	1
