# Supplementary material for: Evaluating the effectiveness of speed humps and rumble strips in improving pedestrian safety in Addis Ababa, Ethiopia
Source: PLoS One. 2025 Apr 28;20(4):e0318088. doi: 10.1371/journal.pone.0318088 (PMC12036910; doi:10.1371/journal.pone.0318088)
Supplement: S1 Raw Data — (ZIP) [file pone.0318088.s001.zip › RAW data/After Speed by vehicle classification/9. Balderas condominium to Aware adebabay.xlsx]

## Sheet: Speed Data After
Spot Speed Study Collection Format. After 20m of speed hump
Date:	22/ 02 /2015 E.C					Start Time:	05:24:00
Name:	Kalkidan and Belay					End Time:	06:00:00
Location :	Balderas condominium to Aware adebabay					Down Time:
Speed Limit:	30 KM/hr					Weather:	Dry and Sunny
Speed (20m Before speed hump)	Car ( 2 axle Passenger cars and taxis )	Pick-up/4-wheel drive ( 2 axle Pick-up, minibus, Land Rovers, Land Cruisers)	Small bus ( 2 axle ≤27 seats )	Bus/coach ( 2 axle > 27 seats )	Small truck (2 axle ≤3.5 tonnes)	Medium truck (2 or 3 axle 3.5 – 7.5 tonnes)	Large truck (2axle > 7.5 tonnes)	Articulated Truck ( 3 axle >7.5 tonnes )	Total
	No	No	No	No	No	No	No	No
18							1		1
19							1		1
21	1	1							2
22	1						1		2
23	4	2					2		8
24	6								6
25	7								7
26	8	4							12
27	4	3							7
28	11	4							15
29	6						1		7
30	9	2							11
31	7	2							9
32	5								5
33	1	1							2
34	1	2							3
35	1								1
36	1								1
Total	73	21	0	0	0	0	6	0	100			100
Percentage of each Vehicles	73	21	0	0	0	0	6	0	100
Number of vehicle above speed limit	16	5	0	0	0	0	0	0	21

## Sheet: Distribution table Balde After
Speed(km/hr)	Frequency of Vehicles	Cumulative Frequency	Cumulative Percent	Speed Percentile
18	1	1	0.01
19	1	2	0.02
21	2	4	0.04
22	2	6	0.06
23	8	14	0.14
24	6	20	0.2
25	7	27	0.27				42		6
26	12	39	0.39				54		7
27	7	46	0.46	50th					1
28	15	61	0.61
29	7	68	0.68
30	11	79	0.79	85th					0.857143	15.8571
31	9	88	0.88								34.8571		100
32	5	93	0.93											66.3333
33	2	95	0.95								19.8571		33.6667
34	3	98	0.98
35	1	99	0.99
36	1	100	1

## Sheet: Speed Data At
Spot Speed Study Collection Format.At the speed hump
Date:	22/ 02 /2015 E.C					Start Time:	04:42:00
Name:	Kalkidan and Belay					End Time:	05:14:00
Location :	Balderas condominium to Aware adebabay					Down Time:
Speed Limit:	30 KM/hr					Weather:	Dry and Sunny
Speed (20m Before speed hump)	Car ( 2 axle Passenger cars and taxis )	Pick-up/4-wheel drive ( 2 axle Pick-up, minibus, Land Rovers, Land Cruisers)	Small bus ( 2 axle ≤27 seats )	Bus/coach ( 2 axle > 27 seats )	Small truck (2 axle ≤3.5 tonnes)	Medium truck (2 or 3 axle 3.5 – 7.5 tonnes)	Large truck (2axle > 7.5 tonnes)	Articulated Truck ( 3 axle >7.5 tonnes )	Total
	No	No	No	No	No	No	No	No
8							1		1
9							1		1
10	2								2
11							1		1
12	9	7							16
13	11	5							16
14	11	2							13
15	11	3							14
16	13	1							14
17	6	3					1		10
18	4	1							5
19	2	1							3
21	2								2
22	1	1							2
Total	72	24	0	0	0	0	4	0	100			100
Percentage of each Vehicles	72	24	0	0	0	0	4	0	100
Number of vehicle above speed limit	0	0	0	0	0	0	0	0	0

## Sheet: Distribution table Balde At
Speed(km/hr)	Frequency of Vehicles	Cumulative Frequency	Cumulative Percent	Speed Percentile
8	1	1	0.01
9	1	2	0.02
10	2	4	0.04
11	1	5	0.05
12	16	21	0.21
13	16	37	0.37
14	13	50	0.5	50th			42		6
15	14	64	0.64				54		7
16	14	78	0.78	85th					1
17	10	88	0.88
18	5	93	0.93
19	3	96	0.96						0.857143	15.8571
21	2	98	0.98								34.8571		100
22	2	100	1											#REF!

## Sheet: Speed Data Before
Spot Speed Study Collection Format.Before 20m of speed hump
Date:	22/ 02 /2015 E.C					Start Time:	04:03:00
Name:	Kalkidan and Belay					End Time:	04:41:00
Location :	Balderas condominium to Aware adebabay					Down Time:
Speed Limit:	30 KM/hr					Weather:	Dry and Sunny
Speed (20m Before speed hump)	Car ( 2 axle Passenger cars and taxis )	Pick-up/4-wheel drive ( 2 axle Pick-up, minibus, Land Rovers, Land Cruisers)	Small bus ( 2 axle ≤27 seats )	Bus/coach ( 2 axle > 27 seats )	Small truck (2 axle ≤3.5 tonnes)	Medium truck (2 or 3 axle 3.5 – 7.5 tonnes)	Large truck (2axle > 7.5 tonnes)	Articulated Truck ( 3 axle >7.5 tonnes )	Total
	No	No	No	No	No	No	No	No
10							1		1
12						1	1		2
14		2				1	1		4
15		2							2
16		2	1				1		4
17		3							3
18	5	2							7
19	11	2							13
20	6	3					1		10
21	3	3							6
22	5	1							6
23	3	2							5
24	7					1			8
25	4	3							7
26	2	1							3
27	5								5
28	5								5
30	1	1							2
31	3	1							4
32		1							1
33		1							1
34	1								1
Total	61	30	1	0	0	3	5	0	100			100
Percentage of each Vehicles	61	30	1	0	0	3	5	0	100
Number of vehicle above speed limit	4	3	0	0	0	0	0	0	7

## Sheet: Distribution table Balde before
Speed(km/hr)	Frequency of Vehicles	Cumulative Frequency	Cumulative Percent	Speed Percentile
10	1	1	0.01
12	2	3	0.03
14	4	7	0.07
15	2	9	0.09
16	4	13	0.13
17	3	16	0.16
18	7	23	0.23				42		6
19	13	36	0.36				54		7
20	10	46	0.46	50th					1
21	6	52	0.52
22	6	58	0.58
23	5	63	0.63						0.857143	15.8571
24	8	71	0.71								34.8571		100
25	7	78	0.78											66.3333
26	3	81	0.81	85th							19.8571		33.6667
27	5	86	0.86
28	5	91	0.91
30	2	93	0.93
31	4	97	0.97
32	1	98	0.98
33	1	99	0.99
34	1	100	1
