# Supplementary material for: Evaluating the effectiveness of speed humps and rumble strips in improving pedestrian safety in Addis Ababa, Ethiopia
Source: PLoS One. 2025 Apr 28;20(4):e0318088. doi: 10.1371/journal.pone.0318088 (PMC12036910; doi:10.1371/journal.pone.0318088)
Supplement: S1 Raw Data — (ZIP) [file pone.0318088.s001.zip › RAW data/After Speed by vehicle classification/Summary for Average speed of vehicles.xlsx]

## Sheet: Average speed for  All vehicle
No	Road Segments	Car			Buses			Large Truck
		Before 20m of speed hump	At the speed hump	After 20m of speed hump	Before 20m of speed hump	At the speed hump	After 20m of speed hump	Before 20m of speed hump	At the speed hump	After 20m of speed hump
1	Bethel RA-----Keranyo RA	20.8182	20.7558	27.8727	18.7941	20.3571	27.1364	18.3571	17.375	25.9615
2	Anfo RA-----Keranyo RA	16.7347	15.8333	20.8469	16.2308	15.6795	21.3621	19.9286	16.0294	21.2895
3	Mendida intersection---Tor hayloch	42.3846	34.8333	40.5918	40.8462	34.6	40.0946	34.3636	28.6667	29.1
4	Lideta interchange---AU Junction (LidetaTsebel)	28	19.6875	30.4787	28.5	19	29.8333	28.5	18.3	27.7222
5	Mekanisa Abo RA---Mekanisa bridge	26.2	19.1724	30.2308	26.8478	17.4688	29.6286	27.9412	17.7727	28.3333
6	BisrateGebriel-----Mekanisa Abo RA	35.2321	25.0517	30.0952	32	22.54	28.7895	25.6	23.7727	25.3333
7	Lideta Park---Lideta Condominium-------Lideta interchange	20.7647	25.9444	28.425	20.1923	21.5741	25.9032	20.2273	21.42	23.9545
8	Semen hotel signalized intersection--Afinchober	23.9464	16.2255	23.9898	20.625	13.5833	22.2778	22.4091	14.375	18.7727
9	Balderas condominium----Aware RA	23.1885	14.9722	27.8288	21.2	14.5	27.881	14.9	11	22.1667
10	Parlama signalized intersection-----Aware RA	22.9444	16.0094	26.4688	17.6923	13.2368	24.537	16.5	11	0
11	KokebeTsibah secondary School----Kebena RA	31.3235	19.4444	28.8846	29.2812	16.8448	27.7286	26.5556	16.3966	24.6429
12	Minilik II hospital-------Kebena RA	27.15	17.4545	30.6744	25.413	16.7297	28.8103	23.0385	14.5	26.6765
13	6 kilo RA--Afinchober	33.9118	19.9815	32.4878	31.5862	17.5857	30.3667	27.3846	15.7381	25.625

## Sheet: Average speed for  Car
No	Road Segments	Pair-1 Car		Pair-2 Car		Pair-3 Car
		Before 20m of speed hump	At the speed hump	At the speed hump	After 20m of speed hump	Before 20m of speed hump	After 20m of speed hump
1	Bethel RA-----Keranyo RA	20.8182	20.7558	20.7558	27.8727	20.8182	27.8727
2	Anfo RA-----Keranyo RA	16.7347	15.8333	15.8333	20.8469	16.7347	20.8469
3	Mendida intersection---Tor hayloch	42.3846	34.8333	34.8333	40.5918	42.3846	40.5918
4	Lideta interchange---AU Junction (LidetaTsebel)	28	19.6875	19.6875	30.4787	28	30.4787
5	Mekanisa Abo RA---Mekanisa bridge	26.2	19.1724	19.1724	30.2308	26.2	30.2308
6	BisrateGebriel-----Mekanisa Abo RA	35.2321	25.0517	25.0517	30.0952	35.2321	30.0952
7	Lideta Park---Lideta Condominium-------Lideta interchange	20.7647	25.9444	25.9444	28.425	20.7647	28.425
8	Semen hotel signalized intersection--Afinchober	23.9464	16.2255	16.2255	23.9898	23.9464	23.9898
9	Balderas condominium----Aware RA	23.1885	14.9722	14.9722	27.8288	23.1885	27.8288
10	Parlama signalized intersection-----Aware RA	22.9444	16.0094	16.0094	26.4688	22.9444	26.4688
11	KokebeTsibah secondary School----Kebena RA	31.3235	19.4444	19.4444	28.8846	31.3235	28.8846
12	Minilik II hospital-------Kebena RA	27.15	17.4545	17.4545	30.6744	27.15	30.6744
13	6 kilo RA--Afinchober	33.9118	19.9815	19.9815	32.4878	33.9118	32.4878

## Sheet: Average speed for  Bus
No	Road Segments	Pair-1		Pair-2		Pair-3
		Before 20m of speed hump	At the speed hump	At the speed hump	After 20m of speed hump	Before 20m of speed hump	After 20m of speed hump
1	Bethel RA-----Keranyo RA	18.7941	20.3571	20.3571	27.1364	18.7941	27.1364
2	Anfo RA-----Keranyo RA	16.2308	15.6795	15.6795	21.3621	16.2308	21.3621
3	Mendida intersection---Tor hayloch	40.8462	34.6	34.6	40.0946	40.8462	40.0946
4	Lideta interchange---AU Junction (LidetaTsebel)	28.5	19	19	29.8333	28.5	29.8333
5	Mekanisa Abo RA---Mekanisa bridge	26.8478	17.4688	17.4688	29.6286	26.8478	29.6286
6	BisrateGebriel-----Mekanisa Abo RA	32	22.54	22.54	28.7895	32	28.7895
7	Lideta Park---Lideta Condominium-------Lideta interchange	20.1923	21.5741	21.5741	25.9032	20.1923	25.9032
8	Semen hotel signalized intersection--Afinchober	20.625	13.5833	13.5833	22.2778	20.625	22.2778
9	Balderas condominium----Aware RA	21.2	14.5	14.5	27.881	21.2	27.881
10	Parlama signalized intersection-----Aware RA	17.6923	13.2368	13.2368	24.537	17.6923	24.537
11	KokebeTsibah secondary School----Kebena RA	29.2812	16.8448	16.8448	27.7286	29.2812	27.7286
12	Minilik II hospital-------Kebena RA	25.413	16.7297	16.7297	28.8103	25.413	28.8103
13	6 kilo RA--Afinchober	31.5862	17.5857	17.5857	30.3667	31.5862	30.3667

## Sheet: Average speed for  Large truck
No	Road Segments	Pair-1 Large Truck		Pair-2 Large Truck		Pair-3 Large Truck
		Before 20m of speed hump	At the speed hump	At the speed hump	After 20m of speed hump	Before 20m of speed hump	After 20m of speed hump
1	Bethel RA-----Keranyo RA	18.3571	17.375	17.375	25.9615	18.3571	25.9615
2	Anfo RA-----Keranyo RA	19.9286	16.0294	16.0294	21.2895	19.9286	21.2895
3	Mendida intersection---Tor hayloch	34.3636	28.6667	28.6667	29.1	34.3636	29.1
4	Lideta interchange---AU Junction (LidetaTsebel)	28.5	18.3	18.3	27.7222	28.5	27.7222
5	Mekanisa Abo RA---Mekanisa bridge	27.9412	17.7727	17.7727	28.3333	27.9412	28.3333
6	BisrateGebriel-----Mekanisa Abo RA	25.6	23.7727	23.7727	25.3333	25.6	25.3333
7	Lideta Park---Lideta Condominium-------Lideta interchange	20.2273	21.42	21.42	23.9545	20.2273	23.9545
8	Semen hotel signalized intersection--Afinchober	22.4091	14.375	14.375	18.7727	22.4091	18.7727
9	Balderas condominium----Aware RA	14.9	11	11	22.1667	14.9	22.1667
10	Parlama signalized intersection-----Aware RA	16.5	11	11	0	16.5	0
11	KokebeTsibah secondary School----Kebena RA	26.5556	16.3966	16.3966	24.6429	26.5556	24.6429
12	Minilik II hospital-------Kebena RA	23.0385	14.5	14.5	26.6765	23.0385	26.6765
13	6 kilo RA--Afinchober	27.3846	15.7381	15.7381	25.625	27.3846	25.625

## Sheet: 1
No	Road Segments	Car			4WD(4-wheel drive )			Large Truck
		Before 20m of speed hump	At the speed hump	After 20m of speed hump	Before 20m of speed hump	At the speed hump	After 20m of speed hump	Before 20m of speed hump	At the speed hump	After 20m of speed hump
1	Bethel RA-----Keranyo RA	20.8182	20.7558	27.8727	18.7941	20.3571	27.1364	18.3571	17.375	25.9615
2	Anfo RA-----Keranyo RA	16.7347	15.8333	20.8469	16.2308	15.6795	21.3621	19.9286	16.0294	21.2895
3	Mendida intersection---Tor hayloch	42.3846	34.8333	40.5918	40.8462	34.6	40.0946	34.3636	28.6667	29.1
4	Lideta interchange---AU Junction (LidetaTsebel)	28	19.6875	30.4787	28.5	19	29.8333	28.5	18.3	27.7222
5	Mekanisa Abo RA---Mekanisa bridge	26.2	19.1724	30.2308	26.8478	17.4688	29.6286	27.9412	17.7727	28.3333
6	BisrateGebriel-----Mekanisa Abo RA	35.2321	25.0517	30.0952	32	22.54	28.7895	25.6	23.7727	25.3333
7	Lideta Park---Lideta Condominium-------Lideta interchange	20.7647	25.9444	28.425	20.1923	21.5741	25.9032	20.2273	21.42	23.9545
8	Semen hotel signalized intersection--Afinchober	23.9464	16.2255	23.9898	20.625	13.5833	22.2778	22.4091	14.375	18.7727
9	Balderas condominium----Aware RA	23.1885	14.9722	27.8288	21.2	14.5	27.881	14.9	11	22.1667
10	Parlama signalized intersection-----Aware RA	22.9444	16.0094	26.4688	17.6923	13.2368	24.537	16.5	11	0
11	KokebeTsibah secondary School----Kebena RA	31.3235	19.4444	28.8846	29.2812	16.8448	27.7286	26.5556	16.3966	24.6429
12	Minilik II hospital-------Kebena RA	27.15	17.4545	30.6744	25.413	16.7297	28.8103	23.0385	14.5	26.6765
13	6 kilo RA--Afinchober	33.9118	19.9815	32.4878	31.5862	17.5857	30.3667	27.3846	15.7381	25.625
