# Supplementary material for: Evaluating the effectiveness of speed humps and rumble strips in improving pedestrian safety in Addis Ababa, Ethiopia
Source: PLoS One. 2025 Apr 28;20(4):e0318088. doi: 10.1371/journal.pone.0318088 (PMC12036910; doi:10.1371/journal.pone.0318088)
Supplement: S1 Raw Data — (ZIP) [file pone.0318088.s001.zip › RAW data/Before and After implementation of Traffic Accident Data.xlsx]

## Sheet: All Accident
No.	Road Name	Road Segment at which Speed Hump And Rumple Strip implemented	Severity of crash for Total Accidents
			After Speed calming implementation			Before Speed calming implementation
			Death	Severe injury	Slight injury	Death	Severe injury	Slight injury
1		Bethel RA-----Keranyo RA	1	10	14	3	18	2
2		Anfo RA-----Keranyo RA	6	8	14	6	20	2
3		Mendida intersection---Tor hayloch	2	10	7	4	24	3
4		Lideta interchange---AU Junction (LidetaTsebel)	5	15	10	7	24	16
5		Mekanisa Abo RA---Mekanisa bridge	3	8	10	3	24	17
6		BisrateGebriel-----Mekanisa Abo RA	3	4	12	4	8	7
7		Lideta Park---Lideta Condominium-------Lideta interchange	3	14	11	5	10	8
8		Semen hotel signalized intersection--Afinchober	2	10	0	5	9	3
9		Balderas condominium----Aware RA	2	2	5	2	2	2
10		Parlama signalized intersection-----Aware RA	3	15	2	9	15	0
11	Comoros St	KokebeTsibah secondary School----Kebena RA	3	0	2	2	8	2
12		Minilik II hospital-------Kebena RA	3	8	1	0	13	13
13		6 kilo RA--Afinchober	0	3	2	3	7	1

## Sheet: Only pedestrian accidents
No.	Road Name	Road Segment at which Speed Hump And Rumple Strip implemented	Severity of crash for Total Pedestrian Accidents
			After Speed calming implementation			Before Speed calming implementation
			Death	Severe injury	Slight injury	Death	Severe injury	Slight injury
1		Bethel RA-----Keranyo RA	0	4	10	2	5	1
2		Anfo RA-----Keranyo RA	5	6	9	5	10	2
3		Mendida intersection---Tor hayloch	1	5	5	2	4	1
4		Lideta interchange---AU Junction (LidetaTsebel)	2	8	6	6	15	15
5		Mekanisa Abo RA---Mekanisa bridge	3	6	6	3	8	4
6		BisrateGebriel-----Mekanisa Abo RA	3	1	5	3	7	5
7		Lideta Park---Lideta Condominium-------Lideta interchange	2	12	8	5	10	3
8		Semen hotel signalized intersection--Afinchober	2	10	0	3	9	3
9		Balderas condominium----Aware RA	2	1	4	1	2	2
10		Parlama signalized intersection-----Aware RA	2	7	2	8	6	0
11	Comoros St	KokebeTsibah secondary School----Kebena RA	1	0	1	1	4	2
12		Minilik II hospital-------Kebena RA	1	6	1	0	8	1
13		6 kilo RA--Afinchober	0	3	2	3	7	1

## Sheet: Only pedestrian Crossing
No.	Road Name	Road Segment at which Speed Hump And Rumple Strip implemented	Severity of crash for Pedestrian Accidents Crossing on Roadway
			After Speed calming implementation			Before Speed calming implementation
			Death	Severe injury	Slight injury	Death	Severe injury	Slight injury
1		Bethel RA-----Keranyo RA	0	0	3	1	4	0
2		Anfo RA-----Keranyo RA	3	0	3	3	6	2
3		Mendida intersection---Tor hayloch	1	0	0	2	4	1
4		Lideta interchange---AU Junction (LidetaTsebel)	2	7	0	6	6	12
5		Mekanisa Abo RA---Mekanisa bridge	0	2	3	3	3	2
6		BisrateGebriel-----Mekanisa Abo RA	1	0	2	2	5	3
7		Lideta Condominium-------Lideta interchange	1	2	0	5	7	2
8		Semen hotel signalized intersection--Afinchober	2	6	0	2	6	1
9		Balderas condominium----Aware RA	1	0	2	0	0	0
10		Parlama signalized intersection-----Aware RA	1	4	1	6	4	0
11	Comoros St	KokebeTsibah secondary School----Kebena RA	1	0	1	1	2	1
12		Minilik II hospital-------Kebena RA	1	2	1	0	7	0
13		6 kilo RA--Afinchober	0	1	2	1	2	1

## Sheet: Only pedestrian Walking
No.	Road Name	Road Segment at which Speed Hump And Rumple Strip implemented	Severity of crash for Pedestrian Accidents Walking Strait
			After Speed calming implementation			Before Speed calming implementation
			Death	Severe injury	Slight injury	Death	Severe injury	Slight injury
1		Bethel RA-----Keranyo RA	0	0	1	1	0	0
2		Anfo RA-----Keranyo RA	2	1	0	0	1	0
3		Mendida intersection---Tor hayloch	0	1	1	0	0	0
4		Lideta interchange---AU Junction (LidetaTsebel)	0	0	4	0	4	3
5		Mekanisa Abo RA---Mekanisa bridge	1	0	0	0	4	0
6		BisrateGebriel-----Mekanisa Abo RA	1	1	0	0	2	2
7		Lideta Condominium-------Lideta interchange	0	4	2	0	2	1
8		Semen hotel signalized intersection--Afinchober	0	2	0	0	1	0
9		Balderas condominium----Aware RA	1	0	1	0	0	0
10		Parlama signalized intersection-----Aware RA	1	0	1	2	1	0
11	Comoros St	KokebeTsibah secondary School----Kebena RA	0	0	0	0	0	1
12		Minilik II hospital-------Kebena RA	0	1	0	0	1	1
13		6 kilo RA--Afinchober	0	2	0	0	1	0

## Sheet: By Public Vehicle 
No.	Road Name	Road Segment at which Speed Hump And Rumple Strip implemented	Severity of crash involving Public Transport vehicles
			After Speed calming implementation			Before Speed calming implementation
			Death	Severe injury	Slight injury	Death	Severe injury	Slight injury
1		Bethel RA-----Keranyo RA	0	5	3	1	1	1
2		Anfo RA-----Keranyo RA	1	1	4	1	4	0
3		Mendida intersection---Tor hayloch	1	3	6	4	21	1
4		Lideta interchange---AU Junction (LidetaTsebel)	2	8	6	3	3	1
5		Mekanisa Abo RA---Mekanisa bridge	0	1	4	2	14	9
6		BisrateGebriel-----Mekanisa Abo RA	1	2	1	0	0	1
7		Lideta Condominium-------Lideta interchange	0	1	3	1	2	4
8		Semen hotel signalized intersection--Afinchober	0	5	0	1	3	0
9		Balderas condominium----Aware RA	1	1	0	0	2	0
10		Parlama signalized intersection-----Aware RA	2	9	1	5	11	0
11	Comoros St	KokebeTsibah secondary School----Kebena RA	1	0	1	0	4	1
12		Minilik II hospital-------Kebena RA	1	5	1	0	5	12
13		6 kilo RA--Afinchober	0	1	1	0	0	0
