# Supplementary material for: Evaluating the effectiveness of speed humps and rumble strips in improving pedestrian safety in Addis Ababa, Ethiopia
Source: PLoS One. 2025 Apr 28;20(4):e0318088. doi: 10.1371/journal.pone.0318088 (PMC12036910; doi:10.1371/journal.pone.0318088)
Supplement: S1 Raw Data — (ZIP) [file pone.0318088.s001.zip › RAW data/Before and After implementation Traffic Accident for Analysis.xlsx]

## Sheet: All Accident
No.	Road Name	Road Segment at which Speed Hump And Rumple Strip implemented	Severity of crash for Total Accidents						Weightage points			Equivalent Accident Number						Total EANs Before	Total EANs After
			After Speed calming implementation			Before Speed calming implementation						After Speed calming implementation			Before Speed calming implementation				Total EANs After
			Death	Severe injury	Slight injury	Death	Severe injury	Slight injury	Death	Severe injury	Slight injury	Death	Severe injury	Slight injury	Death	Severe injury	Slight injury		Total EANs After
1		Bethel RA-----Keranyo RA	1	10	14	3	18	2	6	4	2	6	40	28	18	72	4	94	74		-20
2		Anfo RA-----Keranyo RA	6	8	14	6	20	2	6	4	2	36	32	28	36	80	4	120	96		-24
3		Mendida intersection---Tor hayloch	2	10	7	4	24	3	6	4	2	12	40	14	24	96	6	126	66		-60
4		Lideta interchange---AU Junction (LidetaTsebel)	5	15	10	7	24	16	6	4	2	30	60	20	42	96	32	170	110		-60
5		Mekanisa Abo RA---Mekanisa bridge	3	8	10	3	24	17	6	4	2	18	32	20	18	96	34	148	70		-78
6		BisrateGebriel-----Mekanisa Abo RA	3	4	12	4	8	7	6	4	2	18	16	24	24	32	14	70	58		-12
7		Lideta Park---Lideta Condominium-------Lideta interchange	3	14	11	5	10	8	6	4	2	18	56	22	30	40	16	86	96		10
8		Semen hotel signalized intersection--Afinchober	2	10	0	5	9	3	6	4	2	12	40	0	30	36	6	72	52		-20
9		Balderas condominium----Aware RA	2	2	5	2	2	2	6	4	2	12	8	10	12	8	4	24	30		6
10		Parlama signalized intersection-----Aware RA	3	15	2	9	15	0	6	4	2	18	60	4	54	60	0	114	82		-32
11	Comoros St	KokebeTsibah secondary School----Kebena RA	3	0	2	2	8	2	6	4	2	18	0	4	12	32	4	48	22		-26
12		Minilik II hospital-------Kebena RA	3	8	1	0	13	13	6	4	2	18	32	2	0	52	26	78	52		-26
13		6 kilo RA--Afinchober	0	3	2	3	7	1	6	4	2	0	12	4	18	28	2	48	16		-32
																		1198	824

## Sheet: Only pedestrian accidents
No.	Road Name	Road Segment at which Speed Hump And Rumple Strip implemented	Severity of crash for Pedestrian Accidents						Weightage points			Equivalent Accident Number						Pedestrian EANs Before	Pedestrian EANs After
			After Speed calming implementation			Before Speed calming implementation						After Speed calming implementation			Before Speed calming implementation				Pedestrian EANs After			EANs Before	EANs After
			Death	Severe injury	Slight injury	Death	Severe injury	Slight injury	Death	Severe injury	Slight injury	Death	Severe injury	Slight injury	Death	Severe injury	Slight injury		Pedestrian EANs After
1		Bethel RA-----Keranyo RA	0	4	10	2	5	1	6	4	2	0	16	20	12	20	2	34	36		2
2		Anfo RA-----Keranyo RA	5	6	9	5	10	2	6	4	2	30	24	18	30	40	4	74	72		-2
3		Mendida intersection---Tor hayloch	1	5	5	2	4	1	6	4	2	6	20	10	12	16	2	30	36		6
4		Lideta interchange---AU Junction (LidetaTsebel)	2	8	6	6	15	15	6	4	2	12	32	12	36	60	30	126	56		-70
5		Mekanisa Abo RA---Mekanisa bridge	3	6	6	3	8	4	6	4	2	18	24	12	18	32	8	58	54		-4
6		BisrateGebriel-----Mekanisa Abo RA	3	1	5	3	7	5	6	4	2	18	4	10	18	28	10	56	32		-24
7		Lideta Condominium-------Lideta interchange	2	12	8	5	10	3	6	4	2	12	48	16	30	40	6	76	76		0
8		Semen hotel signalized intersection--Afinchober	2	10	0	3	9	3	6	4	2	12	40	0	18	36	6	60	52		-8
9		Balderas condominium----Aware RA	2	1	4	1	2	2	6	4	2	12	4	8	6	8	4	18	24		6
10		Parlama signalized intersection-----Aware RA	2	7	2	8	6	0	6	4	2	12	28	4	48	24	0	72	44		-28
11	Comoros St	KokebeTsibah secondary School----Kebena RA	1	0	1	1	4	2	6	4	2	6	0	2	6	16	4	26	8		-18
12		Minilik II hospital-------Kebena RA	1	6	1	0	8	1	6	4	2	6	24	2	0	32	2	34	32		-2
13		6 kilo RA--Afinchober	0	3	2	3	7	1	6	4	2	0	12	4	18	28	2	48	16		-32
																		712	538

## Sheet: Crossing pedestrian accident
No.	Road Name	Road Segment at which Speed Hump And Rumple Strip implemented	Severity of crash for Pedestrian Accidents						Weightage points			Equivalent Accident Number						No. of Accidents Involving Crossing Pedestrians Before	No. of Accidents Involving Crossing Pedestrians After
			After Speed calming implementation			Before Speed calming implementation						After Speed calming implementation			Before Speed calming implementation			No. of Accidents Involving Crossing Pedestrians Before	No. of Accidents Involving Crossing Pedestrians After		EANs Before	EANs After
			Death	Severe injury	Slight injury	Death	Severe injury	Slight injury	Death	Severe injury	Slight injury	Death	Severe injury	Slight injury	Death	Severe injury	Slight injury	No. of Accidents Involving Crossing Pedestrians Before	No. of Accidents Involving Crossing Pedestrians After
1		Bethel RA-----Keranyo RA	0	0	3	1	4	0	6	4	2	0	0	6	6	16	0	22	6	-16						53.6481
2		Anfo RA-----Keranyo RA	3	0	3	3	6	2	6	4	2	18	0	6	18	24	4	46	24	-22
3		Mendida intersection---Tor hayloch	1	0	0	2	4	1	6	4	2	6	0	0	12	16	2	30	6	-24				466	100
4		Lideta interchange---AU Junction (LidetaTsebel)	2	7	0	6	6	12	6	4	2	12	28	0	36	24	24	84	40	-44				216	46.3519
5		Mekanisa Abo RA---Mekanisa bridge	0	2	3	3	3	2	6	4	2	0	8	6	18	12	4	34	14	-20
6		BisrateGebriel-----Mekanisa Abo RA	1	0	2	2	5	3	6	4	2	6	0	4	12	20	6	38	10	-28				250	53.6481
7		Lideta Condominium-------Lideta interchange	1	2	0	5	7	2	6	4	2	6	8	0	30	28	4	62	14	-48
8		Semen hotel signalized intersection--Afinchober	2	6	0	2	6	1	6	4	2	12	24	0	12	24	2	38	36	-2
9		Balderas condominium----Aware RA	1	0	2	0	0	0	6	4	2	6	0	4	0	0	0	0	10	10
10		Parlama signalized intersection-----Aware RA	1	4	1	6	4	0	6	4	2	6	16	2	36	16	0	52	24	-28
11	Comoros St	KokebeTsibah secondary School----Kebena RA	1	0	1	1	2	1	6	4	2	6	0	2	6	8	2	16	8	-8
12		Minilik II hospital-------Kebena RA	1	2	1	0	7	0	6	4	2	6	8	2	0	28	0	28	16	-12
13		6 kilo RA--Afinchober	0	1	2	1	2	1	6	4	2	0	4	4	6	8	2	16	8	-8
			14	24	18	32	56	25										466	216
			14	24	18	32	56	25										102	104
			0	0	0	0	0	0
																		568	320
																		712	538
																		-144	-218

## Sheet: Walking pedestrian accidents
No.	Road Name	Road Segment at which Speed Hump And Rumple Strip implemented	Severity of crash for Pedestrian Accidents						Weightage points			Equivalent Accident Number						No. of Accidents Involving Walking Pedestrians Before	No. of Accidents Involving Walking Pedestrians After
			After Speed calming implementation			Before Speed calming implementation						After Speed calming implementation			Before Speed calming implementation			No. of Accidents Involving Walking Pedestrians Before	No. of Accidents Involving Walking Pedestrians After		EANs Before	EANs After
			Death	Severe injury	Slight injury	Death	Severe injury	Slight injury	Death	Severe injury	Slight injury	Death	Severe injury	Slight injury	Death	Severe injury	Slight injury	No. of Accidents Involving Walking Pedestrians Before	No. of Accidents Involving Walking Pedestrians After
1		Bethel RA-----Keranyo RA	0	0	1	1	0	0	6	4	2	0	0	2	6	0	0	6	2	-4
2		Anfo RA-----Keranyo RA	2	1	0	0	1	0	6	4	2	12	4	0	0	4	0	4	16	12
3		Mendida intersection---Tor hayloch	0	1	1	0	0	0	6	4	2	0	4	2	0	0	0	0	6	6
4		Lideta interchange---AU Junction (LidetaTsebel)	0	0	4	0	4	3	6	4	2	0	0	8	0	16	6	22	8	-14
5		Mekanisa Abo RA---Mekanisa bridge	1	0	0	0	4	0	6	4	2	6	0	0	0	16	0	16	6	-10
6		BisrateGebriel-----Mekanisa Abo RA	1	1	0	0	2	2	6	4	2	6	4	0	0	8	4	12	10	-2
7		Lideta Condominium-------Lideta interchange	0	4	2	0	2	1	6	4	2	0	16	4	0	8	2	10	20	10
8		Semen hotel signalized intersection--Afinchober	0	2	0	0	1	0	6	4	2	0	8	0	0	4	0	4	8	4
9		Balderas condominium----Aware RA	1	0	1	0	0	0	6	4	2	6	0	2	0	0	0	0	8	8
10		Parlama signalized intersection-----Aware RA	1	0	1	2	1	0	6	4	2	6	0	2	12	4	0	16	8	-8
11	Comoros St	KokebeTsibah secondary School----Kebena RA	0	0	0	0	0	1	6	4	2	0	0	0	0	0	2	2	0	-2
12		Minilik II hospital-------Kebena RA	0	1	0	0	1	1	6	4	2	0	4	0	0	4	2	6	4	-2
13		6 kilo RA--Afinchober	0	2	0	0	1	0	6	4	2	0	8	0	0	4	0	4	8	4
																		102	104

## Sheet: Public vehicle 
No.	Road Name	Road Segment at which Speed Hump And Rumple Strip implemented	Severity of crash involving Public Transport vehicles						Weightage points			Equivalent Accident Number						Accidents involving Public Transport vehicles Before	Accidents involving Public Transport vehicles After
			After Speed calming implementation			Before Speed calming implementation						After Speed calming implementation			Before Speed calming implementation				Accidents involving Public Transport vehicles After
			Death	Severe injury	Slight injury	Death	Severe injury	Slight injury	Death	Severe injury	Slight injury	Death	Severe injury	Slight injury	Death	Severe injury	Slight injury		Accidents involving Public Transport vehicles After
1		Bethel RA-----Keranyo RA	0	5	3	1	1	1	6	4	2	0	20	6	6	4	2	12	26	14
2		Anfo RA-----Keranyo RA	1	1	4	1	4	0	6	4	2	6	4	8	6	16	0	22	18	-4
3		Mendida intersection---Tor hayloch	1	3	6	4	21	1	6	4	2	6	12	12	24	84	2	110	30	-80
4		Lideta interchange---AU Junction (LidetaTsebel)	2	8	6	3	3	1	6	4	2	12	32	12	18	12	2	32	56	24
5		Mekanisa Abo RA---Mekanisa bridge	0	1	4	2	14	9	6	4	2	0	4	8	12	56	18	86	12	-74
6		BisrateGebriel-----Mekanisa Abo RA	1	2	1	0	0	1	6	4	2	6	8	2	0	0	2	2	16	14
7		Lideta Condominium-------Lideta interchange	0	1	3	1	2	4	6	4	2	0	4	6	6	8	8	22	10	-12
8		Semen hotel signalized intersection--Afinchober	0	5	0	1	3	0	6	4	2	0	20	0	6	12	0	18	20	2
9		Balderas condominium----Aware RA	1	1	0	0	2	0	6	4	2	6	4	0	0	8	0	8	10	2
10		Parlama signalized intersection-----Aware RA	2	9	1	5	11	0	6	4	2	12	36	2	30	44	0	74	50	-24
11	Comoros St	KokebeTsibah secondary School----Kebena RA	1	0	1	0	4	1	6	4	2	6	0	2	0	16	2	18	8	-10
12		Minilik II hospital-------Kebena RA	1	5	1	0	5	12	6	4	2	6	20	2	0	20	24	44	28	-16
13		6 kilo RA--Afinchober	0	1	1	0	0	0	6	4	2	0	4	2	0	0	0	0	6	6
			10	42	31	18	70	30										448	290
			14	24	18	32	56	25										102	104
			-4	18	13	-14	14	5
																		550	394
																		712	538
																		-162	-144
